# Supplementary material for: A novel method to compare protein structures using local descriptors
Source: BMC Bioinformatics. 2011 Aug 17;12:344. doi: 10.1186/1471-2105-12-344 (PMC3179968; doi:10.1186/1471-2105-12-344)
Supplement: Additional file 1 — Pruned SISYPHUS alignments - SCOP dataset. The file contains SISYPHUS alignments chosen for the SCOP dataset. [file 1471-2105-12-344-S1.TXT]

AL00047241:
>1lkp.A SISYPHUS AL00047241 construct 1738 pdb region: [A:8-140]
RTEKNILTAFAGESQARNRYNYFGGQAKk..dgfVQISDIFAETADQEREHAKRLFKFLe
ggdleiva................afpagiiadTHANLIASAAGEHHEYtEMYPSFARIA
reegYEEIARVFAS.IAVAEEFHEKRFLDFAR
>1j30.B SISYPHUS AL00047241 construct 1740 pdb region: [B:8-78,B:79-138]
KTAENLKQGFIGESMANRRYLYFAKRADe..egyPEIAGLLRSIAEGETAHAFGHLDFIr
qggltdpa..................tdkpigtLEQMIESAIAGETYEWtQMYPGFAKVA
reegFPEVAEWFET.LARAEKSHAEKFQNVLK
>1vjx.A SISYPHUS AL00047241 construct 1741 pdb region: [A:2-142]
KVSDILTVAIRLEEEGERFYRELSEHFN......GEIKKTFLELADQERIHAEIFRKXSd
qenwdevdsylagyafyevfpdtseilrrkdltLKEVLDIAISVEKDSI.ILYYELKDGL
...vNSDAQKTVKK.IIDQEKEHLRKLLEXKR
>1jgc.A SISYPHUS AL00047241 construct 1743 pdb region: [A:6-139]
KVIEFLNAALRSELTAISQYWVHFRLQEd..wglAKMAKKSREESIEEMGHADKIIARIl
fleghpnlqkldplrig..............egPRETLECDLAGEHDAL.KLYREARDYC
aevgDIVSKNIFES.LITDEEGHVDFLETQIS
>1o9r.A SISYPHUS AL00047241 construct 1753 pdb region: [A:17-159]
TVIGILNESLASVIDLALVTKQAHWNLKg..pqfIAVHELLDTFRTQLDNHGDTIAERVv
qlggtalgslqavssttklkayptdi.....ykIHDHLDALIERYGEVA.NMIRKAIDDS
deagDPTTADIFTA.ASRDLDKSLWFLEAHVQ
>1mfr.A SISYPHUS AL00047241 construct 1761 pdb region: [A:11-149]
DCEAAVNRMLNLELYASYTYSSMYAFFDrddvalHNVAEFFKEHSHEEREHAEKFMKYQn
krggrvvlqdikkperdew............gnTLEAMQAALQLEKTVN.QALLDLHKLA
tdkvDPHLCDFLESeYLEEQVKDIKRIGDFIT
>1yux.A SISYPHUS AL00047241 construct 1764 pdb region: [A:28-161]
STLENLKAAIAGETGAHAKYTAFAKAARe..qgyEQIARLFEATAAAELIHIGLEYALVa
emepgyekptvaapsays...............CDLNLISGANGEIYETsDMYPAFIRKA
qeegNSKAVHVFTR.AKLAESVHAERYLAAYN
>2fzf.A SISYPHUS AL00047241 construct 1767 pdb region: [A:20-159]
SLEELLGMAIKAEIGAREFYKSLAEKIK.....iEALKEKINWLAEEEKKHEALLRKLYs
qmfpgkevvfpkehigpelqpvarelekv..qdIIDLIRWAMKAEEIAA.EFYLKLEEMV
...kEEEKKRLMRY.LADMERGHYYTLRAEYE

AL00047305:
>1n1f.A SISYPHUS AL00047305 construct 1776 pdb region: [A:17-150]
HHIEESFQEIkraiqak..dtfpnvtilstletlqiikplDVCCVTKNLLAFYVdRVFKD
HQEpnpkilrKISSIANSFLYMQKTLRQcqeqrqchcr......qeATNATRVIHDNYDQ
LEVh.....aaaiKSLGELDVFLAWIN
>1wu3.I SISYPHUS AL00047305 construct 1778 pdb region: [I:15-153]
RKCQELLEQLngkinlt.....yradfkipmemtekmqksYTAFAIQEMLQNVF.LVFRN
NFSstgwnetIVVRLLDELHQQTVFLKTvleekqeerltwem..ssTALHLKSYYWRVQR
YLKlmkynsyawmVVRAEIFRNFLIIR
>1m4r.A SISYPHUS AL00047305 construct 1779 pdb region: [A:50-175]
PYITNRTFMLakeasla...dnntdvrligeklfhgvsmsERCYLMKQVLNFTLeEVLFP
QSDr...fqpYMQEVVPFLARLSNRLSTchiegdd.........lhIQRNVQKLKDTVKK
LGEs......geiKAIGELDLLFMSLR
>1itf SISYPHUS AL00047305 construct 1780 pdb region: [A:12-155]
RRTLMLLAQMrkislfs.clkdrhdfgfpqeefgnqfqkaETIPVLHEMIQQIFnLFSTK
DSSaa.wdetLLDKFYTELYQQLNDLEAcviqgvgvtetp.lmkedSILAVRKYFQRITL
YLKekkyspcaweVVRAEIMRSFSLST
>1b5l SISYPHUS AL00047305 construct 1783 pdb region: [A:12-156]
RENLKLLDRMnrlsphsclqdrkdfglpqemvegdqlqkdQAFPVLYEMLQQSF.NLFYT
EHSsaawdttLLEQLCTGLQQQLDHLDTcrgqvmgeedselgnmdpIVTVKKYFQGIYDY
LQE.kgysdcaweIVRVEMMRALTVST

AL00047861:
>1nkl SISYPHUS AL00047861 construct 316 pdb region: [A:1-76]
gYFCESCRKIIQKLEDMVgpqpn.edtVTQAASQVCDKLK.ilRGLCKKIMRSFLRRISW
diltgKKPQAICVDikic
>1l9l.A SISYPHUS AL00047861 construct 317 pdb region: [A:1-74]
gRDYRTCLTIVQKLKKMVd.kpt.qrsVSNAATRVCRTGRsrwRDVCRNFMRRYQSRVIQ
glvagETAQQICEDlr..
>1m12.A SISYPHUS AL00047861 construct 318 pdb region: [A:2-78]
dVYCEVCEFLVKEVTKLIdnnkt.ekeILDAFDKMCSKLPkslSEECQEVVDTYGSSILS
illeeVSPELVCSMlhlc
>1of9.A SISYPHUS AL00047861 construct 319 pdb region: [A:2-77]
eILCNLCTGLINTLENLLt.tkg.adkVKDYISSLCNKASgfiATLCTKVLDFGIDKLIQ
liedkVDANAICAKihac
>1qdm.A SISYPHUS AL00047861 construct 320 pdb region: [A:66S-104S,A:1S-37S]
dPMCSACEMAVVWMQNQLaqnkt.qdlILDYVNQLCNRLPv.vSQECKTIVSQYGQQILD
lllaeTQPKKICSQvglc
>1n69.B SISYPHUS AL00047861 construct 321 pdb region: [B:1-77]
gDVCQDCIQMVTDIQTAVrtnstfvqaLVEHVKEECDRLGpgmADICKNYISQYSEIAIQ
.mmmhMQPKEICALvgfc

AL00048098:
>1agr.E SISYPHUS AL00048098 construct 1559 pdb region: [E:62-171]
SLENLINHECGLAAFKAFLKsey..SEENIDFWISCEEYKKIksp....SKLSPKAKKIY
NEFISvqatkevn.LDSCTREETSRnmlep.....tiTCFDEAQKKIFNLMEkDSYRRFL
KS
>1dk8.A SISYPHUS AL00048098 construct 1562 pdb region: [A:125-241]
SLHSLLDDQDGISLFRTFLKqeg..CADLLDFWFACTGFRKLepcdsneEKRLKLARAIY
RKYILdnngivsrqTKPATKSFIKGcimkql...idpAMFDQAQTEIQATMEeNTYPSFL
KS
>1htj.F SISYPHUS AL00048098 construct 1564 pdb region: [F:313-422]
DLEKLKSRPAHLGVFLRYIFsqa..DPSPLLFYLCAEVYQQAsp.....KDSRSLGKDIW
NIFLEknaplrvk.IPEXLQAEIDSrlrnse...darGVLCEAQEAAXPEIQ.EQIHDYR
TK
>1omw.A SISYPHUS AL00048098 construct 1565 pdb region: [A:54-168]
TFEKIFSQKLGYLLFRDFCLkhleeAKPLVEFYEEIKKYEKLete....EERLVCSREIF
DTYIMkellacshpFSKSAIEHVQGhlvkkq...vppDLFQPYIEEICQNLRgDVFQKFI
ES

AL00049599:
>1flk.A SISYPHUS AL00049599 construct 667 pdb region: [A:352-498]
GVLIWKIRDYKRrkqeavmgktLSLYSqPFYTGyfGYKMCARVYLNgdgmgk.GTHLSLF
FVIMrgeydallpwpfkQKVTLMLMDqgs..sRRHLGDAFKPdpnsssfkkptgemn.ia
sgcpvFVAQTVL.engTYIKDDTIFIKVIVDT
>1k2f.A SISYPHUS AL00049599 construct 669 pdb region: [A:161-281]
EDIVFLATDINLpga.......VDWVM.MQSCF..GFHFMLVLEKQekydg..HQQFFAI
VQLIgtrkqaen.....FAYRLELNG.....hRRRLTWEATPrsihegiataimnsd...
...clVFDTSIA...qLFAENGNLGINVTISM

AL00049879:
>1u7v.A SISYPHUS AL00049879 construct 1686 pdb region: [A:275-442]
CSIAYYelnqrvg......eTFHAsq.............PSLTVDGFtdpsn.......s
erfclgllsnvnrnatvemtrrhigrGVRLYYig.....gEVFAEclsdsaifvqspncn
qrygwhpa.tvckippgcNLKIFnnqefaallaqsvnqgfeavy................
..................qltrmcTIRMSFVkgwgaeyrrqtvtstpcWIELHL
>1g6g.A SISYPHUS AL00049879 construct 1689 pdb region: [A:34-147]
CRVICTtgqi.........pIRDLsadisqvlkekrsikKVWTFGRNpacdyhlgn....
...................isrlsnkHFQILLge....dgNLLLNdistngtwln.....
..........gqkveknsNQLLS.....................................
.......................qGDEITVGvgvesd.........ilSLVIFI
>1gxc.A SISYPHUS AL00049879 construct 1691 pdb region: [A:94-203]
ARLWALqdgf.........aNLECvn.............DNYWFGRDksceycfdepllk
rtdk...............yrtyskkHFRIFRevgpknsyIAYIEdhsgngtfvn.....
..........telvgkgkRRPLN.....................................
.......................nNSEIALSlsrnk............VFVFFD
>1uht.A SISYPHUS AL00049879 construct 1692 pdb region: [A:13-111]
LRLVFVkgpr.......egdALDYkp............gSTIRVGRIvrgneiaik....
...................dagistkHLRIESds.....gNWVIQdlgssngtlln....
..........snaldpetSVNLG.....................................
.......................dGDVIKLGe..............ytSILVNF
>1mzk.A SISYPHUS AL00049879 construct 1693 pdb region: [A:182-295]
LFLEVIagpa.......iglQHAVnstsssk........LPVKLGRVspsdlalk.....
...................dsevsgkHAQITWnst...kfKWELVdmgslngtlvn....
..shsishpdlgsrkwgnPVELA.....................................
.......................sDDIITLGt............ttkvYVRISS
>1ujx.A SISYPHUS AL00049879 construct 1695 pdb region: [A:17-113]
LWLQSPtggp.........pPIFLpsd...........gQALVLGRGpltqvt.......
...................drkcsrnQVELIAdpe...srTVAVKqlgvnpstvg.....
..........vqelkpglSGSLS.....................................
.......................lGDVLYLVng.............lyPLTLRW
>2fez.A SISYPHUS AL00049879 construct 1696 pdb region: [A:290-380]
AYLHDIasg..........rGYPLqa.............AATRIGRLhdndivld.....
...................sanvsrhHAVIVDtg.....tNYVINdlrssngvhvq....
............herirsAVTLN.....................................
.......................dGDHIRIC...............dhEFTFQI
>2csw.A SISYPHUS AL00049879 construct 1697 pdb region: [A:18-126]
WCLRRVgmsa.........gWLLLedg............CEVTVGRGfgvtyqlvskic.
...................plmisrnHCVLKQnpe....gQWTIMdnkslngvwln....
..........rarleplrVYSIH.....................................
.......................qGDYIQLGvplenkena......eyEYEVTE
>1qwt.A SISYPHUS AL00049879 construct 1700 pdb region: [A:204-369]
FEVTAFyrgrqvf......qQTIScp.............EGLRLVGSevgdrtlpgwpvt
lpdpgmsltdrgvmsyvrhvlsclggGLALWRagq.....WLWAQrlghchtywavseel
lpns..ghgpdgevpkdkEGGVFdlgpfivdlitftegsgrsp.................
......................ryALWFCVGeswpqdqpwt...krlvMVKVVP
>1wv3.A SISYPHUS AL00049879 construct 1701 pdb region: [A:4-76]
LIIKYNkq............LKXLnlrd..........gKTYTISEDeraditlks....
.......................lgeVIHLEQnnq....gTWQAN...............
..................HTSIN.....................................
.......................kVLVRKGD...............ldDITLQL
>1wv3.ALC SISYPHUS AL00049879 construct 1702 pdb region: [A:170-186,A:81-168]
GLNVLSqntvasslirldyaSFAYpsiq...........DTXTIGPNayddxviqs....
.......................lxnAIIIKDfqsiqesqYVRIVhd.kntdvyin....
...........yelqeqlTNKAY.....................................
.......................iGDHIYVE...............giWLEVQA

AL00050021:
>1rie SISYPHUS AL00050021 construct 924 pdb region: [A:72-196]
SKIEI............KLSDIPeg.......KNMAFKw..........rgk..PLFVRH
RTkkeidqeaavevsqlrdpqhdlervk.......kpeWVILIGVCTHLGCVPian....
.......agdf.GGYYCPCHGSHYDAS..GRIRKGPAP............LNLEVPSYEF
TSd.DMVIVG
>1q90.C SISYPHUS AL00050021 construct 927 pdb region: [C:80-190]
QAAKD..algndikageWLKTHLag.......DRSLSQg.........lkgd..PTYLIV
TAds...............................tieKYGLNAVCTHLGCVVpwv....
.......aae..NKFKCPCHGSQYNAE..GKVVRGPAP............LSLALAHCDV
AEs.GLVTFS
>1vf5.D SISYPHUS AL00050021 construct 928 pdb region: [D:53-163]
GTTAK.dklgnnvkvskFLESHNag.......DRVLVQg.........lkgd..PTYIVV
ESke...............................airDYGINAVCTHLGCVVpwn....
.......aae..NKFKCPCHGSQYDET..GRVIRGPAP............LSLALCHATV
QD..DNIVLT
>1g8j.B SISYPHUS AL00050021 construct 930 pdb region: [B:7-119]
PATAV...........sVAKNLAan.......EPSSFTy........pdtss..PCVAVK
LGap......vpggvgpd..................ddIVAYSVLCTHMGCPTsyd....
.......sss..KTFSCPCHFTEFDAEkaGQMICGEAT............ADLPRVLLRY
DAasDALTAV
>1jm1.A SISYPHUS AL00050021 construct 931 pdb region: [A:57-211]
PRYKV...........aNIQQVQq.qikssgcAVYFFAy........pltde..PCFLVD
LQaltgqqiteipnpyygkyagplgqiqtikgvgpngtIFAFSDVCVHLGCQLpaqvivs
sesdpglyakg.ADLHCPCHGSIYALKdgGVVVSGPAP............RPLPIVILDY
DSstGDIYAV
>1fqt.A SISYPHUS AL00050021 construct 932 pdb region: [A:2-102]
KFTRV...........cDRRDVPeg.......EALKVE..........sggt..SVAIFN
VDg..................................eLFATQDRCTHGDWSLsdg....
.......gylegDVVECSLHMGKFCVR.tGKVKSPPPC............EALKIFPIRI
EDn.DVLVDF
>1nyk.A SISYPHUS AL00050021 construct 933 pdb region: [A:54-191]
PGDILvyaqgggepkpiRLEELKpg......dPFVLAYpmdpktkvvksgeaknTLLVAR
FDpeelapevaqhaae.....................gVVAYSAVCTHLGCIV.sq....
.......wvadeEAALCPCHGGVYDLRhgAQVIAGPPP............RPVPQLPVRV
EDg.VLVAAG
>1sjg.A SISYPHUS AL00050021 construct 934 pdb region: [A:2-102]
SFEKI...........cSLDDIWvg.......EMETFEt.........sdgt..EVLIVN
SEeh.................................gVKAYQAMCPHQEILLse.....
.......gsyegGVITCRAHLWTFNDG..TGHGINPDD............CCLAEYPVEV
KGd.DIYVST
>1uli.A SISYPHUS AL00050021 construct 936 pdb region: [A:55-166]
SWLLM...........gHETQIPkag......DFMTNYm..........ged..PVMVVR
QKn.................................geIRVFLNQCRHRGMRIcra....
.......dggnaKSFTCSYHGWAYDTG..GNLVSVPFEeqafpglrked.WGPLQARVET
YK..GLIFAN

AL00050155:
>1kwa.A SISYPHUS AL00050155 construct 565 pdb region: [A:488-567]
SRLVQFQKntd......ePMGITLKMne.................lnhCIVARIMHGGMI
hrqgtLHVGDEIREINGISVANQTVEQLQKMLRem.....rGSITFKI
>1be9.A SISYPHUS AL00050155 construct 567 pdb region: [A:311-390]
PRRIVIHR.gs......tGLGFNIIGged................gegIFISFILAGGPA
dlsgeLRKGDQILSVNGVDLRNASHEQAAIALKna.....gQTVTIIA
>1qlc.A SISYPHUS AL00050155 construct 569 pdb region: [A:158-243]
VMEIKLIK.gp......kGLGFSIAGgvgn..........qhipgdnsIYVTKIIEGGAA
hkdgrLQIGDKILAVNSVGLEDVMHEDAVAALKnt.....yDVVYLKV
>1qav.A SISYPHUS AL00050155 construct 571 pdb region: [A:79-160]
RRRVTVRKada......gGLGISIKGgren...............kmpILISKIFKGLAA
dqteaLFVGDAILSVNGEDLSSATHDEAVQALKkt.....gKEVVLEV
>1qau.A SISYPHUS AL00050155 construct 575 pdb region: [A:15-97]
VISVRLFKrkv......gGLGFLVKErvs................kppVIISDLIRGGAA
eqsglIQAGDIILAVNDRPLVDLSYDSALEVLRgi...aseTHVVLIL
>1d5g.A SISYPHUS AL00050155 construct 576 pdb region: [A:6-89]
IFEVELAK.nd......nSLGISVTGgvnt............svrhggIYVKAVIPQGAA
esdgrIHKGDRVLAVNGVSLEGATHKQAVETLRnt.....gQVVHLLL
>1q7x.A SISYPHUS AL00050155 construct 577 pdb region: [A:10-98]
IFEVELAK.nd......nSLGISVTVlfdkgg.......vntsvrhggIYVKAVIPQGAA
esdgrIHKGDRVLAVNGVSLEGATHKQAVETLRnt.....gQVVHLLL
>1ozi.A SISYPHUS AL00050155 construct 578 pdb region: [A:13-101]
TFEVELAK.td......gSLGISVTVlfdkgg.......vntsvrhggIYVKAIIPKGAA
esdgrIHKGDRVLAVNGVSLEGATHKQAVETLRnt.....gQVVHLLL
>1p1e.A SISYPHUS AL00050155 construct 583 pdb region: [A:24-111]
TTEVVLTAdpv......tGFGIQLQGsvfa...........tetlsspPLISYIEADSPA
ercgvLQIGDRVMAINGIPTEDSTFEEANQLLRds...sitSKVTLEI
>1p1d.A SISYPHUS AL00050155 construct 584 pdb region: [A:125-208]
TFHVKLPKkhs......vELGITISSpssr.............kpgdpLVISDIKKGSVA
hrtgtLELGDKLLAIDNIRLDSCSMEDAVQILQqc.....eDLVKLKI
>1v5q.A SISYPHUS AL00050155 construct 585 pdb region: [A:16-103]
TTEVVLTAdpv......tGFGIQLQGsvfa...........tetlsspPLISYIEADSPA
ercgvLQIGDRVMAINGIPTEDSTFEEANQLLRds...sitSKVTLEI
>1nf3.C SISYPHUS AL00050155 construct 587 pdb region: [C:155-246]
HRRVRLCKygt.....ekPLGFYIRDgssvrvt......phglekvpgIFISRLVPGGLA
qstglLAVNDEVLEVNGIEVSGKSLDQVTDMMIan.....sRNLIITV
>1uep.A SISYPHUS AL00050155 construct 590 pdb region: [A:10-92]
ELDVHLRRme.......sGFGFRILGgdep...............gqpILIGAVIAMGSA
drdgrLHPGDELVYVDGIPVAGKTHRYVIDLMHha...arnGQVNLTV
>1ueq.A SISYPHUS AL00050155 construct 591 pdb region: [A:20-102]
FLSTTLKKsnm.......GFGFTIIGgdep...............defLQVKSVIPDGPA
aqdgkMETGDVIVYINEVCVLGHTHADVVKLFQsv...pigQSVNLVL
>1uew.A SISYPHUS AL00050155 construct 592 pdb region: [A:11-99]
TSDVVIHRken......eGFGFVIISslnr........pesgstitvpHKIGRIIDGSPA
drcakLKVGDRILAVNGQSIINMPHADIVKLIKda.....gLSVTLRI
>1ujv.A SISYPHUS AL00050155 construct 593 pdb region: [A:11-87]
LMTLTIVKgaq.......GFGFTIADsp..................tgQRVKQILDIQGC
...pgLCEGDLIVEINQQNVQNLSHTEVVDILKdc...pigSETSLII
>1uez.A SISYPHUS AL00050155 construct 594 pdb region: [A:9-89]
VRLVSLRRaka.....heGLGFSIRGgseh...............gvgIYVSLVEPGSLA
eke.gLRVGDQILRVNDKSLARVTHAEAVKALKgs......KKLVLSV
>1uf1.A SISYPHUS AL00050155 construct 595 pdb region: [A:21-100]
EKKVNLVLgdg......rSLGLTIRGgaey...............glgIYITGVDPGSEA
egsg.LKVGDQILEVNGRSFLNILHDEAVRLLKss......RHLILTV
>1ufx.A SISYPHUS AL00050155 construct 596 pdb region: [A:7-93]
GTLVRVKKsaa.......TLGIAIEGgant..............rqplPRIVTIQRGGSA
hncgqLKVGHVILEVNGLTLRGKEHREAARIIAeafktkdrDYIDFLV
>1uhp.A SISYPHUS AL00050155 construct 597 pdb region: [A:9-97]
SLTLVLHRdsg.......SLGFNIIGgrps.......vdnhdgsssegIFVSKIVDSGPA
akeggLQIHDRIIEVNGRDLSRATHDQAVEAFKta.....kEPIVVQV
>1uit.A SISYPHUS AL00050155 construct 598 pdb region: [A:20-97]
PRHVKVQKgse.......PLGISIVSge.................kggIYVSKVTVGSIA
hqag.LEYGDQLLEFNGINLRSATEQQARLIIGqq.....cDTITILA
>1ujd.A SISYPHUS AL00050155 construct 599 pdb region: [A:13-105]
HARIKITRdskdhtvsgnGLGIRIVGgkei..........pghsgeigAYIAKILPGGSA
eqtgkLMEGMQVLEWNGIPLTSKTYEEVQSIISqq.....sGEAEICV
>1um1.A SISYPHUS AL00050155 construct 600 pdb region: [A:9-92]
VFTVELERgps.......GLGMGLIDgmht............hlgapgLYIQTLLPGSPA
aadgrLSLGDRILEVNGSSLLGLGYLRAVDLIRhg.....gKKMRFLV
>1uju.A SISYPHUS AL00050155 construct 601 pdb region: [A:10-100]
LRELCIQKapg......eRLGISIRGgarghagn......prdptdegIFISKVSPTGAA
grdgrLRVGLRLLEVNQQSLLGLTHGEAVQLLRsv.....gDTLTVLV
>1q3o.A SISYPHUS AL00050155 construct 602 pdb region: [A:589-681]
EKTVLLQKkds......eGFGFVLRGakaq...tpieeftptpafpalQYLESVDEGGVA
wra.gLRMGDFLIEVNGQNVVKVGHRQVVNMIRqg.....gNTLMVKV
>1v5l.A SISYPHUS AL00050155 construct 604 pdb region: [A:6-84]
SGNVVLPGp.a.......PWGFRLSGgidf...............nqpLVITRITPGSKA
aaan.LCPGDVILAIDGFGTESMTHADAQDRIKaa.....sYQLCLKI
>1v62.A SISYPHUS AL00050155 construct 605 pdb region: [A:16-98]
PLMVEIVKtpg......sALGISLTTtslr..............nksvITIDRIKPASVV
drsgaLHPGDHILSIDGTSMEHCSLLEATKLLAsi.....sEKVRLEI
>1v6b.A SISYPHUS AL00050155 construct 606 pdb region: [A:19-103]
VRLLRIKKeg........SLDLALEGgvds..............pvgkVVVSAVYEGGAA
erhggVVKGDEIMAINGKIVTDYTLAEAEAALQka.wnqggDWIDLVV
>1vae.A SISYPHUS AL00050155 construct 607 pdb region: [A:16-92]
PRGIHFTVeeg.......DLGFTLRGn...................tpVQVHFLDPHCSA
sla.gAKEGDYIVSIQGVDCKWLTVSEVMKLLKsf....ggEEVEMKV
>1i16 SISYPHUS AL00050155 construct 609 pdb region: [A:30-114]
VCTVTLEKmsa.......GLGFSLEGgkgs............lhgdkpLTINRIFKGAAS
eqsetVQPGDEILQLGGTAMQGLTRFEAWNIIKal....pdGPVTIVI

AL00050464:
>1exm.A SISYPHUS AL00050464 construct 754 pdb region: [A:313-402]
HTKFEASVYVlkkeeggr....htgffsgYRPQFYFR....TTDVTGVVqlp........
.....pgvemvmpgdnVTFTVELikpvaleeg......LRFAIRe....ggrTVGAGVVT
K
>1s0u.A SISYPHUS AL00050464 construct 759 pdb region: [A:349-437]
REKITIRANLldrvvgtkeelkieplrtgEVLMLNIG....TATTAGVItsarg......
................DIADIKLklpicaeig......DRVAISrrvgsrwrLIGYGTIE
G
>1pj5.A SISYPHUS AL00050464 construct 761 pdb region: [A:744-817]
RRLRCLTIDDgrsivl.............GKEPVFYK....EQAVGYVTsaa........
.........ygytvakPIAYSYL..pgtvsvg......DSVDIEy.....fgRRITATVT
E
>1nrk.A SISYPHUS AL00050464 construct 762 pdb region: [A:246-319]
RALWLLAGSAsr.lpe.............AGEDLELKxgenWRRTGTVLaav........
.........kledg.qVVVQVVX..nndxepd......SIFRVR.......dDANTLHIE
P
>1vlo.A SISYPHUS AL00050464 construct 764 pdb region: [A:279-353]
EKLVGLVXTEkg.vlr.............NELPVRFTdaqgNQHEGIITsgt........
.........fsptlgySIALARV..pegig........ETAIVQi.....rnREXPVKVT
K

AL00050465:
>1exm.A SISYPHUS AL00050465 construct 767 pdb region: [A:313-402]
HTKFEASVYVlkkeeggr....htgfFSGYRPQFYFRTTDVTGVVqlp............
.pgvemvmpgdnVTFTVELIKPVALEEG......LRFAIRe....ggRTVGAGVVTK
>1kk0.A SISYPHUS AL00050465 construct 771 pdb region: [A:322-410]
WDSLRLEVHLlervvgteqelkvepiKRKEVLLLNVGTARTXGLVtglgk..........
............DEIEVKLQIPVCAEPG......DRVAISrqigsrwRLIGYGIIKE

AL00050475:
>1flm.A SISYPHUS AL00050475 construct 956 pdb region: [A:6-122]
FFEVLkneg........VVAIATQG..edGPHLVNTWnsyLKVLd..gnRIVVPVGgm.h
ktEANVARDERVLMTLGSRKv................................agrngpg
.tGFLIRGSAAFRtdgpefeaiarfkwa................................
..............RAALVITVVSAEQTL
>1dnl.A SISYPHUS AL00050475 construct 959 pdb region: [A:39-192]
LSQACeakl....adptAXVVATVD.ehgQPYQRIVL...LKHYd..ekGXVFYTNlg.s
rkAHQIENNPRVSLLFPWHTl......................................e
.rQVXVIGKAERLstlevxkyfhsrprd....sqigawvskqssrisargileskflelk
qkfqqg.evplpsfWGGFRVSLEQIEFWQ
>1vl7.A SISYPHUS AL00050475 construct 960 pdb region: [A:11-141]
YAGFIqe........fqSAIISTISe.qgIPNGSYAP...FVIDd..akNIYIYVS.gla
vhTKNIEANPLVNVLFVDDEa...............................ktnqifar
.rRLSFDCTATLIeresqkwnqvvdqfqerfgqiievlrgla..................
.............dFRIFQLTPKEGRFVI
>1rfe.A SISYPHUS AL00050475 construct 965 pdb region: [A:16-146]
IADFVns........srTGTLATIG.pdgQPHLTAXW...YAVId...gEIWLETKak.s
qkAVNLRRDPRVSFLLEDGDt...................................ydtl
.rGVSFEGVAEIVeepealhrvgvsvwerytgpytdexkpxvdqxxn.............
.............kRVGVRIVARRTRSWD
>1w9a.A SISYPHUS AL00050475 construct 967 pdb region: [A:10-143]
LLAVIsgns........IGVLATIK.hdgRPQLSNVQ...YHFDp.rklLIQVSIAep.r
akTRNLRRDPRASILVDADDgw......................................
.sYAVAEGTAQLTppaaapdddtvealialyrniageh......sdwddyrqaxvtd...
.............rRVLLTLPISHVYGLP

AL00050684:
>1pyq.A SISYPHUS AL00050684 construct 519 pdb region: [A:11-89]
HRVKVthadlhyea..............................................
..........gSCAIDqdfldaagi...................................
.........................lENEAIDIWnvt....ngkRFSTYAIAAergsr..
.......IISVNg...............................................
................................aaahcasvGDIVIIA
>1l8f.A SISYPHUS AL00050684 construct 520 pdb region: [A:1-184]
ANGQStrywdcckpscgwrgkgpvnqpvyscdanfqrihdfdavsgceg.gpafscadhs
pwaindnlsygFAATAlsgqteesw...................................
..........................CCACYALTftsg.pvagkTMVVQSTSTggdlg..
.....snHFDLNipgggvglfdgctpqfgglpgaryggissrqecdsf............
.....................peplkpgcqwrfdwfqnadNPSFTFE
>1n10.A SISYPHUS AL00050684 construct 521 pdb region: [A:1020-1136]
LDAKStwygggacgykdvdkppf.....................................
........sgmTGCGNtpifksgrg...................................
..........................CGSCFEIKctkpeacsgePVVVHITDDneepi..
....apyHFDLSg...............................................
.....................hafgamakkgdeqklrsagELELQFR
>1bw3.A SISYPHUS AL00050684 construct 522 pdb region: [A:4-119]
NDVRAtyhyyrpaqnnwdlgapavsaycatwdaskplswrs...................
........kygWTAFCgpagprgqa...................................
.........................aCGKCLRVTnpa....tgaQITARIVDQcang...
.......GLDLDw...............................................
.......................dtvftkidtngigyqqgHLNVNYQ
>1dms.A SISYPHUS AL00050684 construct 525 pdb region: [A:635-762]
YPLHIaashpfnrlhsqlngtvlregyavq..............................
........ghePCLMHpddaaargi...................................
.........................aDGDVVRVHnd......rgQILTGVKVTdavm...
.....kgVIQIYeggwydpsdvt.....................................
..........eagtldkygdvnvlsadigtsklaqgncgqTVLAEVE
>1aa6.A SISYPHUS AL00050684 construct 526 pdb region: [A:573-686]
YPMVLstvrevghyscrsmtgncaalaalad.............................
........epgYAQINtedakrlgi...................................
.........................eDEALVWVHsr......kgKIITRAQVSdrpn...
.....kgAIYMTyqww............................................
....................................peykYCAVRVE
>1kqf.A SISYPHUS AL00050684 construct 527 pdb region: [A:888-1013]
FPYVGttyrltehfhtw..tkhallnaiaqp.............................
.........eqFVEISetlaaakgi...................................
.........................nNGDRVTVSsk......rgFIRAVAVVTrrlkpln
vngqqveTVGIPihwgfegvark.....................................
..................gyiantltpnvgdansqtpeykAFLVNIE
>1h0h.A SISYPHUS AL00050684 construct 528 pdb region: [A:848-975]
YPFICstyrvtehwqtglmtrntpwlleaep.............................
.........qmFCEMSeelatlrgi...................................
.........................kNGDKVILEsv......rgKLWAKAIITkrikpfa
iqgqqvhMVGIPwhygwsfpkng.....................................
..................gdaaniltpsvgnpntgipetkAFMVNVT
>1g8k.A SISYPHUS AL00050684 construct 530 pdb region: [A:694-805]
YRFWLnngrnnevwqtayhdqynslmqery..............................
........pmaYIEMNpddckqldv...................................
.........................tGGDIVEVYnd......fgSTFAMVYPVaeik...
.....rgQTFMLfgyv............................................
...................ngiqgdvttdwtdrdiipyykGTWGDIR
>2nap.A SISYPHUS AL00050684 construct 531 pdb region: [A:609-721]
YPLYLtsmrvidhwhtatmtgkvpelqkanp.............................
.........iaFVEINeedaartgi...................................
.........................kHGDSVIVEtr......rdAMELPARVSdvcr...
.....pgLIAVPffdp............................................
..................kklvnklfldatdpvsrepeykICAARVR
>1q16.A SISYPHUS AL00050684 construct 533 pdb region: [A:1084-1225]
KALNFltphqkwgihstysd..nllmltlgr.............................
........ggpVVWLSeadakdlgi...................................
.........................aDNDWIEVFns......ngALTARAVVSqrvp...
.....agMTMMYhaqerivnlpg................................seitq
qrggihnsvtritpkpthmiggyahlaygfnyygtvgsnrDEFVVVR
>1qcs.A SISYPHUS AL00050684 construct 535 pdb region: [A:4-81]
RSXQAarcptdelsls............................................
..........nCAVVSekdyq.......................................
..........................SGQHVIVRtsp.....nhKYIFTLRTHpsvv...
.....pgSVAFSlpqrkwagl.......................................
......................................siGQEIEVA
>1cz5.A SISYPHUS AL00050684 construct 537 pdb region: [A:7-88]
IILRVaeanstdpgms............................................
...........RVRLDessrrllda...................................
.........................eIGDVVEIEkv.......rKTVGRVYRArpeden.
.....kgIVRIDsvmrnncga.......................................
......................................siGDKVKVR
>1iw7.D SISYPHUS AL00050684 construct 540 pdb region: [D:627-748]
GRSVIvvgpqlklh..............................................
...........QCGLPkrmalelfkpfllkkmeekgiapnvkaarrmlerqrdikdevwd
aleev....................iHGKVVLLNraptlhrlgiQAFQPVLVEg......
......qSIQLHplvceafnad......................................
......................................fdGDQMAVH
>1twf.A SISYPHUS AL00050684 construct 541 pdb region: [A:349-490]
ARTVIsgdpnleld..............................................
...........QVGVPksiaktltypevvtpynidrltqlvrngpnehpgakyvirdsgd
ridlryskragdiqlqygwkverhimDNDPVLFNrqpslhkmsmMAHRVKVIP.......
.....ysTFRLNlsvtspynad......................................
......................................fdGDEMNLH

AL00050685:
>3eng SISYPHUS AL00050685 construct 490 pdb region: [A:1-191]
ADGRSTRYW............dccKPSCGwakkapvnqpvfscnanfqritdfdaksgce
pggvayscadqtpwavnddfalGFAATSIAgsNEAGW.CCACYELTFTsg.pvaGKKMVV
QSTSTGGdlg.snHFDLNIpgggvgifdgctpqfgglpgqryggissrnecdrfpdalkp
gcywrfdwfknadNPSFSFRQVQCPA
>1n10.A SISYPHUS AL00050685 construct 492 pdb region: [A:1020-1142]
LDAKSTWYG...............GGACGykdvdkppf......................
....................sgMTGCGNTPifKSGRG.CGSCFEIKCTkpeacsGEPVVV
HITDDNEepiapyHFDLSG...................................hafgam
akkgdeqklrsagELELQFRRVKCKY
>1bw3 SISYPHUS AL00050685 construct 493 pdb region: [A:4-125]
NDVRATYHYyrpaqnnwdlgapavSAYCAtwdaskplswrs...................
....................kyGWTAFCGPagPRGQAaCGKCLRVTNPa....tGAQITA
RIVDQCAng....GLDLDW.....................................dtvf
tkidtngigyqqgHLNVNYQFVDCRD

AL00050692:
>1pyq.A SISYPHUS AL00050692 construct 500 pdb region: [A:11-89]
HRVKVtHADLHyea.............................gsCAIDQDFLdaagiLE
NEAIDIWnvtngkRFSTYAIAAErgsr.........IISVNg..................
..........aaahca..........................SVGDIVIIA
>1dms SISYPHUS AL00050692 construct 503 pdb region: [A:635-762]
YPLHI.AASHPfnrlhsqlngtvlregyavq..........ghepCLMHPDDAaargiAD
GDVVRVHnd..rgQILTGVKVTDavm........kgVIQIYeggwydpsdvt.......e
agtldkygdvnvlsadigtskl...............aqgncGQTVLAEVE
>1aa6 SISYPHUS AL00050692 construct 504 pdb region: [A:573-686]
YPMVL.STVREvghyscrsmtgncaalaalad.........epgyAQINTEDAkrlgiED
EALVWVHsr..kgKIITRAQVSDrpn........kgAIYMTyqww...............
........................................peYKYCAVRVE
>1kqf.A SISYPHUS AL00050692 construct 505 pdb region: [A:888-1013]
FPYVG.TTYRLtehfhtw..tkhallnaiaqp..........eqfVEISETLAaakgiNN
GDRVTVSsk..rgFIRAVAVVTRrlkplnvngqqveTVGIPihwgfegvark.......g
yiantltpnvgdansq.......................tpeYKAFLVNIE
>1h0h.A SISYPHUS AL00050692 construct 506 pdb region: [A:848-975]
YPFIC.STYRVtehwqtglmtrntpwlleaep..........qmfCEMSEELAtlrgiKN
GDKVILEsv..rgKLWAKAIITKrikpfaiqgqqvhMVGIPwhygwsfpkng.......g
daaniltpsvgnpntg.......................ipeTKAFMVNVT
>1g8k.A SISYPHUS AL00050692 construct 508 pdb region: [A:694-805]
YRFWL.NNGRNnevwqtayhdqynslmqery..........pmayIEMNPDDCkqldvTG
GDIVEVYnd..fgSTFAMVYPVAeik........rgQTFMLfgyv...............
......ngiqgdvttdwtdr.................diipyYKGTWGDIR
>1ogy.A SISYPHUS AL00050692 construct 510 pdb region: [A:686-800]
FGFWL.VTGRVlehwhsgsmtlrwpelykaf..........pgavCFMHPEDArsrglNR
GSEVRVIsr..rgEIRTRLETRGrnrmp......rgVVFVPwfda...............
......sqlinkvtldandpi................srqtdFKKCAVKIE
>1q16.A SISYPHUS AL00050692 construct 511 pdb region: [A:1084-1225]
KALNF.LTPHQkwgihstysd..nllmltlgr.........ggpvVWLSEADAkdlgiAD
NDWIEVFns..ngALTARAVVSQrvp........agMTMMYhaqerivnlpg.......s
eitqqrggihnsvtritpkpthmiggyahlaygfnyygtvgsNRDEFVVVR
>1qcs.A SISYPHUS AL00050692 construct 513 pdb region: [A:4-81]
RSXQA.ARCPTdelsls..........................ncAVVSEKDY.....QS
GQHVIVRtsp.nhKYIFTLRTHPsvv........pgSVAFSl..................
..........pqrkwagl........................SIGQEIEVA
>1cz5.A SISYPHUS AL00050692 construct 515 pdb region: [A:7-88]
IILRV.AEANStdpgms...........................rVRLDESSRrlldaEI
GDVVEIEkv...rKTVGRVYRARpeden......kgIVRIDs..................
..........vmrnncga........................SIGDKVKVR

AL00050715:
>1dfu.P SISYPHUS AL00050715 construct 102 pdb region: [P:2-94]
FTINAEVrkeqgkgasrrlraaNKFPAIIYGGKe......................APLA
IELDHdkvmnmqakae...FYSEVLTIVv.dgKEIKVKAQdvqrhpykpklQHIDFVRA
>1feu.D SISYPHUS AL00050715 construct 103 pdb region: [D:3-91]
YRLKAYYrege...kpsalrraGKLPGLMYNRH.......................LNRK
VYVDLvefdkvfrq.a...SIHHVIVLElpdgQSLPTLVRqvnldkrrrrpEHVDFFVL
>1qtq.A SISYPHUS AL00050715 construct 104 pdb region: [A:340-346,A:463-541]
PRAMAVI...............HALPVEIRLYDrlfsvpnpgaaddflsvinpeslVIKQ
GFAEP.slkda........VAGKAFQFE....REGYFCLDsrhsta.....EKPVFNRT
>1qtq.ALC SISYPHUS AL00050715 construct 105 pdb region: [A:454-462,A:347-438]
GVIHWVSaa.............DPVKLVIENYQgegemvtmpnhpnkpemgsrqvpFSGE
IWIDRadfreeankqykrlVLGKEVRLR....NAYVIKAErvekdaeg.niTTIFCTYD

AL00050799:
>1a49.A SISYPHUS AL00050799 construct 774 pdb region: [A:117-211]
EIRTGlikgsgt................aeVELKKGA.......................
.......TLKITLdnaymekcden..............ILWLD.yknickvVDVGSKVYV
DdgLISLQVKQK..............................gpdFLVTEVENGGFLGSK
KGVNLP
>1oru.A SISYPHUS AL00050799 construct 780 pdb region: [A:6-179]
TAKAEglyiadtksf.......vtkqxdk.LDFDYGGipgdlhfgltkkagarepxfsrg
teifnrrQISIVSieecneialkxg..vprilpewlgaNVAVSgxpdlts.LKEGSRIIF
Ps.GAALLCEGEndpciqpgeviqsyypdqpklasafvrhalgirGIVCIVERPGAVYTG
DEIEVH
>1o65.A SISYPHUS AL00050799 construct 781 pdb region: [A:12-173]
RYPVDvytgkiqaypegkpsaiakiqvdgeLMLTELGlegdeqaekkvhggp........
.....drALCHYPrehylywarefpeqaelfvapafgeNLSTDglt..esnVYMGDIFRW
G..EALIQVSQPrspcyklnyhfdisdiaqlmqnt.......gkvGWLYSVIAPGKVSAD
APLELV

AL00050815:
>1hbp SISYPHUS AL00050815 construct 1027 pdb region: [A:22-168]
GTWYAMAKKDpeglflq......dnIVAEFSVDe.nghMSATAKgrvrllnnwdvcaDMV
GTFTDTedp.....aKFKMKywgv.......asflqkgNDDHWIIDTDye.TFAVQYSCr
llnldgtcadSYSFVFARdpsgfs.pevQKIVRQRQEELcla...rqYRLI
>1exs.A SISYPHUS AL00050815 construct 1034 pdb region: [A:17-153]
GTWHTVAMAVsdvslldakssplkaYVEGLKPTp.egdLEILLQkren.....dkcaQEV
LLAKKTdip.....aVFKINa...............ldENQLFLLDTDyd.SHLLLCMEn
saspe...hsLVCQSLARt..levddqiREKFEDALKTLsvp..mriLPAQ
>1epa.A SISYPHUS AL00050815 construct 1035 pdb region: [A:13-148]
GFWYEIAFASkmgtpgla.hkeekmGAMVVELKen..lLALTTTyyse.....dhcvLEK
VTATEGdgp.....aKFQVTr..............lsgKKEVVVEATDyl.TYAIIDITs
lvaga...vhRTMKLYSRslddn..geaLYNFRKITSDHgfs..etdLYIL
>2a2u.A SISYPHUS AL00050815 construct 1037 pdb region: [A:17-151]
GDWFSIVVASnkrekiee.ngsmrvFMQHIDVL..ensLGFKFRiken.....gecrELY
LVAYKTped.....gEYFVEy...............dgGNTFTILKTDyd.RYVMFHLIn
fknge...tfQLMVLYGRtkd..lssdiKEKFAKLCEAHgit..rdnIIDL
>1qqs.A SISYPHUS AL00050815 construct 1038 pdb region: [A:29-169]
GKWYVVGLAGnailredk.dpqkm.YATIYEEKe.dasYNVTSVlfrk.....kkcdYAI
RTFVPGcqp.....gEFTLGn.........iksypgltSYLVRVVSTNyn.QHAMVFFKk
vsqnr...eyFKITLYGRt..keltselKNNFIRFSKSLglp..enhIVFP
>1jzu.A SISYPHUS AL00050815 construct 1039 pdb region: [A:11-146]
GKWYVVALASntefflre.kdkmkmAMARISFLg.edeLKVSYAvpkpng...crkwETT
FKKTSDdge.....vYYSEE.................aKKKVEVLDTDyk.SYAVIYATr
vkdgr...tlHMMRLYSRs..pevspaaTAIFRKLAGERnyt..demVAML
>1lf7.A SISYPHUS AL00050815 construct 1040 pdb region: [A:29-162]
GTWLLVAVGSagrflqeq.ghraeaTTLHVAPQg..taMAVSTFrkld.....gicwQVR
QLYGDTgvl.....gRFLLQa............rgargAVHVVVAETDyq.SFAVLYLEr
a.......gqLSVKLYARs..lpvsdsvLSGFEQRVQEAhlt..edqIFYF
>1bbp.A SISYPHUS AL00050815 construct 1041 pdb region: [A:25-168]
GKWWEVAKYPnsvekyg......kcGWAEYTPEg..ksVKVSNYhvih.....gkeyFIE
GTAYPVgds...kigKIYHKl..........tyggvtkENVFNVLSTDnk.NYIIGYYCk
ydedkkg.hqDFVWVLSRs..kvltgeaKTAVENYLIGSp.vvdsqkLVYS
>1i4u.A SISYPHUS AL00050815 construct 1042 pdb region: [A:33-167]
GVWYQFALTNnpyqlie......kcVRNEYSFDg..kqFVIESTgiay....dgnllKRN
GKLYPNpfg...ep.HLSIDy.............ensfAAPLVILETDys.NYACLYSCi
dyn.fgy.hsDFSFIFSRs..anladqyVKKCEAAFKNI..nvdttrFVKT
>1qwd.A SISYPHUS AL00050815 construct 1043 pdb region: [A:41-172]
GTWYEIARFDhrfergl......ekVTATYSLRd.dggLNVINKgynp...drgmwqQSE
GKAYFTgap...traALKVSf.............fgpfYGGYNVIALDreyRHALVCGPd
r.........DYLWILSRt..ptisdevKQEMLAVATRE..gfdvskFIWV
>1qft.A SISYPHUS AL00050815 construct 1044 pdb region: [A:27-164]
NVYYMVKATYkndpvwg..ndftcvGVMANDVNedeksIQAEFLfmnn...adtnmqFAT
EKVTAVkmygynrenAFRYEt.............edgqVFTDVIAYSD..dNCDVIYVPg
tdg.....neEGYELWTTd.ydnipancLNKFNEYAVGRe.......TRDV
>1np1.A SISYPHUS AL00050815 construct 1045 pdb region: [A:21-166]
DVWYVTDYLDlepdd....vpkrycAALAAGTAs..gkLKEALYhydp...ktqdtfYDV
SELQEEs......pgKYTANfkkvekngnvkvdvtsgnYYTFTVMYAD..dSSALIHTCl
hkgnkd..lgDLYAVLNRnkdtn....aGDKVKGAVTAAslk..fsdFIST
>1xki.A SISYPHUS AL00050815 construct 1048 pdb region: [A:15-148]
GTWYLKAMTVdrefpem...nlesvTPMTLTTLe.ggnLEAKVTmlis.....grcqEVK
AVLEKTdep.....gKYTADg...............g.KHVAYIIRSHvk.DHYIFYSEg
elhgk...pvRGVKLVGRdpknn..leaLEDFEKAAGARg.lstesiLIPR
>1yup.A SISYPHUS AL00050815 construct 1049 pdb region: [A:17-151]
GTWYSLAMAAsdislldaqsaplrvYVEELKPTp.ggdLEILLQkwen.....gkcaQKK
IIAEKTeip.....aVFKIDa...............lnENKVLVLDTDyk.KYLLFCMEn
saepe...qsLACQCLVRtpevd..deaMEKFDKALKALp....mhiRLSF

AL00050847:
>1pmp.C SISYPHUS AL00050847 construct 1059 pdb region: [C:3-130]
KFLG.TWKLVSSENFDEYMKAlgvglATRKLGNLA..KPRVIISKKG.DIITIRTEs.pF
KNTEISFKLGQEFEETT..ADNRKTKSTVTLARg.SLNQVQkw...ngnETTIKRKLV.d
GKMVVECKMK..DVVCTRIYEK
>1p6p.A SISYPHUS AL00050847 construct 1073 pdb region: [A:1-124]
AFNG.TWNVYAQENYENFLRTvglpeDIIKVAKDV..NPVIEIEQNG.NEFVVTSKt.pK
QTHSNSFTVGKESEITS..MDGKKIKVTVQLEGg.KLICKSd.......KFSHIQEVN.g
DEMVEKITIG..SSTLTRKSKR
>2a0a.A SISYPHUS AL00050847 construct 1081 pdb region: [A:3-131]
SIEG.KYKLEKSEKFDEFLDKlgvg.FMVKTAAKT.lKPTFEVAIEN.DQYIFRSLs.tF
KNTEAKFKLGEEFEEDR..ADGKRVKTVIQKEGdnKFVQTQfg....dkEVKIIREFN.g
DEVVVTASCD..GVTSVRTYKR

AL00051306:
>1ay9.A SISYPHUS AL00051306 construct 691 pdb region: [A:51-137]
TYFVKASGDSMID.....ggISDGDLLIVDSA................iTASHGDIVIAA
VDg...EFTVKKLQLRp...........................................
............................................................
............tVQLIPMNSAYSpitis.sedtl..DVFGVVIHVVKA
>1jhf.B SISYPHUS AL00051306 construct 692 pdb region: [B:110-198]
DFLLRVSGMSMKD.....igIMDGDLLAVHKT................qDVRNGQVVVAR
IDd...EVTVKRLKKQgn..........................................
............................................................
............kVELLPENSEFKpivvdlrqqsf..TIEGLAVGVIRN
>1b12.A SISYPHUS AL00051306 construct 694 pdb region: [A:81-302]
YEPFQIPSGSMMP......tLLIGDFILVEKFaygikdpiyqktlietgHPKRGDIVVFK
YPedpkLDYIKRAVGLpgdkvtydpvskeltiqpgcssgqacenalpvtysnvepsdfvq
tfsrrnggeatsgffevpknetkengirlserketlgdvthriltvpiaqdqvgmyyqqp
gqqlatwivppgqYFMMGDNRDNSadsry.wgfvpeaNLVGRATAIWMS

AL00051352:
>1tph.1 SISYPHUS AL00051352 construct 1146 pdb region: [1:4-246]
RKFFVGGNWKMN..GDKKSLGELIHTLNGAklsa...dTEVVCGAPSIYLDFARQKL...
..dakIGVAAQNCYKVpKGAFTGEISPAMIKDIGAAWVILGHSERRhvfgESDELIGQKV
AHALAEGLGVIACIGEkldereagitEKVVFEQTKaiadnvk..dwskVVLAYEPVWAIG
TGKTAtpq...QAQEVHEKLRGWLkthvsdavaqSTRIIYGGSVTGG.NCKELASQhDVD
GFLVGGASLk.....pEFVDIINA
>1w0m.A SISYPHUS AL00051352 construct 1163 pdb region: [A:2-221]
RLPILIINFKAYgeAAGKRAVELAKAAERAarel...gVNIVVAPNHLELGLVSQSV...
....dIPVYAQGADVEaGGAHTAHVSLENIKEAGGSGVILNHSEAP....LKLNDLARLV
AKAKSLGLDVVVCAPD..........PRTSLAAAAlgp..........HAVAVEPPELIG
TGRAVsrykpeAIVETVGLVSRHFp.........EVSVITGAGIESGdDVAAALRL.GTR
GVLLASAAVkakdpyaKIVELAKP

AL00051366:
>1qo2.A SISYPHUS AL00051366 construct 1325 pdb region: [A:2-237]
LVVPAIdlfrgkvarxikgrkentifyek..........dPVELVEKLIeegftLIHVVd
lsnaiensge..................NLPVLEKLSEfa....eHIQIGggir......
.....sldYAEKLRk...lGYRRQIVSskvledp.............SFLKSLRei....
..dvEPVFSLDtrg............................grvafkgwlaeeeidPVS
LLKRLkey..gLEEIVHteiekdgtlqe.....hdfSLTKKIAieae.....vkVLAagg
issen.........slKTAQKvhtetnglLKGVIVGRAFLEG................IL
TVEVXK
>1ka9.F SISYPHUS AL00051366 construct 1327 pdb region: [F:6-239]
RIVPCLdvhagrvvkgvnfvnlrdag.............dPVEAARAYDeagadELVFLd
isatheerai..................LLDVVARVAErv...fiPLTVGggvr......
.....sleDARKLLl...sGADKVSVNsaavrrp.............ELIRELAdh....
fgaqAVVLAIDarwr........................gdfpevhvaggrvptglhAVE
WAVKGvel..gAGEILLtsmdrdgtkeg.....ydlRLTRMVAeavg.....vpVIAsgg
agrme.........hfLEAFQag......AEAALAASVFHFG................EI
PIPKLK
>1jvn.A SISYPHUS AL00051366 construct 1328 pdb region: [A:239-537]
RIIACLdvrtndqgdlvvtkgdqydvreksdgkgvrnlgkPVQLAQKYYqqgadEVTFLn
itsfrdcplkdtp...............MLEVLKQAAKtv...fvPLTVGggikdivdvd
gtkipaleVASLYFr...sGADKVSIGtdavyaaekyyelgnrgdgtSPIETISka....
ygaqAVVISVDpkrvyvnsqadtknkvfeteypgpngekycwyqctikggresrdlgVWE
LTRACeal..gAGEILLncidkdgsnsg.....ydlELIEHVKdavk.....ipVIAssg
agvpe.........hfEEAFLktr.....ADACLGAGMFHRG................EF
TVNDVK
>1h1y.A SISYPHUS AL00051366 construct 1331 pdb region: [A:7-214]
KIAPSMlssdf...........................anLAAEADRMVrlgadWLHMDi
mdghfvpnlti.................GAPVIQSLRKht...kaYLDCHlmvtn.....
.....psdYVEPLAk...aGASGFTFHievsrdnwq...........ELIQSIKak....
..gmRPGVSLRpgt...........................................PVE
EVFPLveaenpVELVLVmtvepgfggqk..fmpemmEKVRALRkkyp....sldIEVdgg
lgps..........tiDVAASag......ANCIVAGSSIFGA................AE
PGEVIS
>1eix.A SISYPHUS AL00051366 construct 1335 pdb region: [A:16-235]
PVVVALdyhnr...........................ddALAFVDKIDprdc.RLKVGk
emftlf......................GPQFVRELQQr....gfDIFLDlkfhdipnt.
.....aahAVAAAAd...lGVWMVNVHasggarmmt...........AAREALVpfg...
kdapLLIAVTVlts.........................measdlvdlgmtlspadyAER
LAALTqkc..gLDGVVCs.................aQEAVRFKqvfg...qefkLVTpgi
rpqgseagdqrrimtpEQALSag......VDYMVIGRPVTQS................VD
PAQTLK
>1lp6.A SISYPHUS AL00051366 construct 1336 pdb region: [A:14-216]
RLILAMdlmnr...........................ddALRVTGEVReyi.dTVKIGy
plvlse......................GMDIIAEFRKrf...gcRIIADfkvadipet.
.....nekICRATFk...aGADAIIVHgfpgadsvr...........ACLNVAEem....
..grEVFLLTEmsh.................................pgaemfiqgaADE
IARMGvdl..gVKNYVGpstr..............pERLSRLReiig...qdsfLISpgv
gaqggdp.........GETLRf.......ADAIIVGRSIYLA................DN
PAAAAA
>1dqx.A SISYPHUS AL00051366 construct 1337 pdb region: [A:31-249]
NLCASLdvrtt...........................keLLELVEALGpkic.LLKTHv
diltdfs.....................MEGTVKPLKAlsakynfLLFEDrkfadignt.
.....vklQYSAGVyriaeWADITNAHgvvgpgivs...........GLKQAAEevtk..
.eprGLLMLAElsc..................................kgslstgeyTKG
TVDIAksdkdfVIGFIAq.................rDMGGRDEg......ydwlIMTpgv
glddkgdalgqqyrtvDDVVStg......SDIIIVGRGLFAKg...............RD
AKVEGE
>1q6o.A SISYPHUS AL00051366 construct 1338 pdb region: [A:5-205]
MLQVALdnqtm...........................dsAYETTRLIAeev.dIIEVGt
ilcvge......................GVRAVRDLKAly..phkIVLADakiada....
.....gkiLSRMCFe...aNADWVTVIccadintak...........GALDVAKef....
..ngDVQIELTgy...........................................wTWE
QAQQWrda..gIGQVVYhrsrdaqaagva.wgeadiTAIKRLSdmg......fkVTVtgg
lale..........dlPLFKGip......IHVFIAGRSIRDA................AS
PVEAAR
>1pii SISYPHUS AL00051366 construct 1339 pdb region: [A:49-254]
AFILECkkaspskgvirddf...................dPARIAAIYKh.yasAISVLt
dekyfqg.....................SFNFLPIVSQia...pqPILCKdfii......
.....dpyQIYLARy...yQADACLLMlsvldddqyr..........QLAAVAHsl....
..emGVLTEVSnee...........................................EQE
RAIALg.....AKVVGInnrdlrdlsi...dlnrtrELAPKLGh.......nvtVISesg
intya.........qvRELSHf.......ANGFLIGSALMAHdd............lhAA
VRRVLL
>1k8y.A SISYPHUS AL00051366 construct 1343 pdb region: [A:18-264]
AFVPFVtlgdpgie.........................qSLKIIDTLIdagadALELGv
pfsdpladgptiqnanlrafaagvtpaqCFEMLALIREkh..ptiPIGLLmyanlvfnng
.....idaFYARCEq...vGVDSVLVAdvpveesa............PFRQAALrh....
..niAPIFICPpna...........................................DDD
LLRQVasy..gRGYTYLlsrsgvtgaenr.galplhHLIEKLKeyha.....apALQgfg
isspe.........qvSAAVRag......AAGAISGSAIVKIieknlaspkqmlaelrSF
VSAMKA
>1dl3.A SISYPHUS AL00051366 construct 1345 pdb region: [A:3-200]
RVKICGi................................tNLEDALFSVesgadYVGFVf
ypkskryi....................SPEDARRISVel...pvERVGVfvnee.....
.....pekILDVASy...vQLNAVQLHgee...............piELCRKIAer....
...iLVWKAVGvsn...........................................ERD
MERALny...rEFPILLdtktpeyggs...gktfdwSLILPYRdrfr......yLVLsgg
lnpen.........vrSAIDVvr......PFAVDVSSGVEAFpgkkdh..........DS
IKMFIK

AL00051395:
>2dor.A SISYPHUS AL00051395 construct 1200 pdb region: [A:13-288]
NPFMNASGVh.............cmtieDLEELKas.qaGAYITKSstlekregnplpry
vdl...........elgsinsmglpnlgfdyYLDYVLknqkenaq...............
..egPIFFSIagm...............................................
.......saaeniamlkkiqesdfsgITELNLSCpnvpgkpqlaydfe............
........................................ateKLLKEVFTFft......
...kPLGVKLPPyf..............dlvhfdiMAEILNQF......pLTYVNSVnsi
gnglfidpeaesvvikpk.....dgfggiggayikptalANVRAFYtrlk.....peiQI
IGTGGIe.tGQDAFEHLLCg.ATMLQIGTALHkegp........................
...........aIFDRIIKE
>1ep3.A SISYPHUS AL00051395 construct 1202 pdb region: [A:18-286]
NPIIPASGCf.............gfgeeYAKYYDln.klGSIMVKAttlhprfgnptprv
aet...........asgmlnaiglqnpglevIMTEKLpwlnenfp...............
..elPIIANVags...............................................
.......eeadyvavcakigdaanvkAIELNISCpnvkhggqafgtdpe...........
........................................vaaALVKACKAVsk......
...vPLYVKLSPnv................tdivpIAKAVEAA......gADGLTMIntl
mgvrfdlktrqpilan........itgglsgpaikpvalKLIHQVAqdvd.......iPI
IGMGGVa.nAQDVLEMYMAg.ASAVAVGTANFadp.........................
...........fVCPKIIDK
>1d3g.A SISYPHUS AL00051395 construct 1204 pdb region: [A:90-373]
NPVGIAAGF..............dkhgeAVDGLYkm.gfGFVEIGSvtpkpqegnprprv
frl.........pedqavinrygfnshglsvVEHRLRarqqkqaklte............
.dglPLGVNLgknktsvd..........................................
.........aaedyaegvrvlgpladYLVVNVSSpntaglrslqgka.............
........................................elrRLLTKVLQErdglrrvh
r..pAVLVKIAPdl..............tsqdkedIASVVKEL......gIDGLIVTntt
vsrpaglqgalrs...........etgglsgkplrdlstQTIREMYaltq.....grvPI
IGVGGVs.sGQDALEKIRAg.ASLVQLYTALTfwgp........................
...........pVVGKVKRE
>1icp.A SISYPHUS AL00051395 construct 1208 pdb region: [A:29-346]
HRVVLAPLT....rqrsygyipqphailHYSQRS..tngGLLIGEAtvisetgigykdvp
giwtk.....................eqveaWKPIVDavhak..................
..ggIFFCQIwhvgrvsnkdfqpngedpisctdrgltpqimsng.....idiahftrprr
lttdeipqivnefrvaarnaieagfdGVEIHGAHgylidqfmkdqvndrsdkyggslenr
cr......................................falEIVEAVANEigs.....
...dRVGIRISPfahyneag.....dtnptalglyMVESLNKY......dLAYCHVVepr
mktawekiect............................ESLVPMRkay.......kgTF
IVAGGYd..REDGNRALIEdrADLVAYGRLFIsnpd........................
............LPKRFELN
>1gox SISYPHUS AL00051395 construct 1211 pdb region: [A:71-333]
MPIMIAPTAmqkmahp.......egeyaTARAASaa..gTIMTLSSwat...........
.............................ssVEEVAStgpg...................
....IRFFQLyvyk..............................................
........drnvvaqlvrraeragfkAIALTVDTprlgrread..............ikn
rfvlppfltlknfegidlgkmdkandsglssyvagqidrslswKDVAWLQTIts......
...lPILVKGVI....................taeDARLAVQH......gAAGIIVSnhg
arqldyvp............................atiMALEEVVkaaq.....griPV
FLDGGVr.rGTDVFKALALg.AAGVFIGRPVVfslaaegeagvk................
...........kVLQMMRDE
>1ps9.A SISYPHUS AL00051395 construct 1215 pdb region: [A:18-326]
NRVLMGSMH....tgleeypdgaerlaaFYAERArh.gvALIVSGGiapdltgvgmegga
mlnda.........................sQIPHHRtiteavhqe..............
..ggKIALQIlhtgrysyq......phlvapsalqapi...............nrfvphe
lsheeilqlidnfarcaqlareagydGVEVMGSEgylinefltlrtnqrsdqwggdyrnr
mr......................................favEVVRAVRERvgnd....
...fIIIYRLSMldlv........edggtfaetveLAQAIEAA......gATIINTGigw
heariptiatpvpr.....................gafsWVTRKLKghv.......slPL
VTTNRIn.dPQVADDILSRgdADMVSMARPFLadae........................
............LLSKAQSG
>1h7w.A SISYPHUS AL00051395 construct 1217 pdb region: [A:544-833]
NPFGLASAAp.............ttsssMIRRAFea.gwGFALTKTfsldkdivtnvspr
ivrgttsgpmygpgqssflnielisektaayWCQSVTelkadfp................
..dnIVIASImcsy..............................................
........nkndwmelsrkaeasgadALELNLSCphgmgergmglacgqdpe........
........................................lvrNICRWVRQAvq......
...iPFFAKLTPnv................tdivsIARAAKEG......gADGVTATntv
s..glmglkadgtpwpavgagkrttyggvsgtairpialRAVTTIAralp......gfPI
LATGGId.sAESGLQFLHSg.ASVLQVCSAVQnqdf........................
...........tVIQDYCTG
>1ofd.A SISYPHUS AL00051395 construct 1219 pdb region: [A:868-1180]
KRFCTGGMSlgalsr........eahetLAIAMNrl..gAKSNSGEgg............
..............................eDVVRYLtlddvdsegnsptlphlhglqng
dtanSAIKQIasgrfg............................................
................vtpeylmsgkQLEIKMAQgakpgeggqlpgkkvseyiamlrrsk
pg..........................vtlisppphhdiysiEDLAQLIYDlhqinpe.
...aQVSVKLVAei.................gigtIAAGVAKA......nADIIQISghd
ggtgasplssikha....................gspweLGVTEVHrvlmenqlrdrvLL
RADGGLk.tGWDVVMAALMg.AEEYGFGSIAMiaegcimarvchtnncpvgvatqqerlr
qrfkgvpgqvvnFFYFIAEE
>1p0n.A SISYPHUS AL00051395 construct 1220 pdb region: [A:56-305]
SPIFINAMTggggklty......einksLARAASqa..gIPLAVGSqmsa..........
......................lkdpserlsYEIVRKenp....................
..ngLIFANL..................................................
.......gseataaqakeavemiganALQIHLNViqeivmpegdrsfsga..........
..........................................lKRIEQICSRvs......
...vPVIVKEVGfg.................mskaSAGKLYEA......gAAAVDIGgyg
gtnfskienlrrqr............qisffnswgistaASLAEIRsefpa......sTM
IASGGLq.dALDVAKAIALg.ASCTGMAGHFLkaltd.......................
....sgeeglleEIQLILEE
>1vhn.A SISYPHUS AL00051395 construct 1221 pdb region: [A:5-229]
VKVGLAPXAg.............ytdsaFRTLAFew.gaDFAFSEXvsak..........
.......................gflxnsqkTEELLPqpher..................
....NVAVQIfgs...............................................
.........epnelseaarilsekykWIDLNAGCpvrkvvkegaggallkdlr.......
........................................hfrYIVRELRKSvs......
...gKFSVKTRLgw..............ekneveeIYRILVEE......gVDEVFIHtrt
vvqsftgrae............................wKALSVLE.........kriPT
FVSGDIf.tPEDAKRALEEsgCDGLLVARGAIgrp.........................
...........wIFKQIKDF
>1viz.A SISYPHUS AL00051395 construct 1222 pdb region: [A:7-224]
WKHVFKLDPnkdlpde............QLEILCes.gtDAVIIGGsdgv..........
...........................tednVLRMMSkvrrf..................
..lvPCVLEVs.................................................
...............aieaivpgfdlYFIPSVLNsknadw....................
...........................................IVGMHQKAMkeygelms
meeiVAEGYCIAnpdckaaalteadadlnmddivaYARVSELL......qLPIFYLEysg
vlgd..................................iEAVKKTKavl......etsTL
FYGGGIk.dAETAKQYAEH..ADVIVVGNAVYedf.........................
...........dRALKTVAA
>1vcf.A SISYPHUS AL00051395 construct 1225 pdb region: [A:59-309]
APFLIGAXTggeenge.......rinlaLAEAAEal.gvGXXLGSGril...........
.........................lerpeaLRSFRVrkvap..................
..kaLLIANLglaqlrry..........................................
...........grddllrlvexleadALAFHVNPlqeavqrgdtdfr.............
........................................glvERLAELLPLp.......
...fPVXVKEVGhg.................lsreAALALRDL......pLAAVDVAgag
gtswarveewvrfg..........evrhpelceigiptaRAILEVRevlp......hlPL
VASGGVy.tGTDGAKALALg.ADLLAVARPLLrpalegaerva.................
...........aWIGDYLEE

AL00051713:
>1q2s.A SISYPHUS AL00051713 construct 1167 pdb region: [A:14-379]
FSFSIAAREGKARTGTIEMKRGVIRTPAFMPVGTaatvkALKPETVRATGADIILGNTYH
LMLRpgaeriaKLGGLHSFMGWDRPILTDSGGYQVMSlssltkqseegvtfkshldgsrh
mLSPERSIEIQHLLGSDIVMAFDECTPypATPSRAASSMERSMRWAKRSRDAFdsrkeqa
enAALFGIQQGSVFENLRQQSADALAEIGFDGYAVGGLAVge...GQDEMFRVLDFSVPM
LPDDKPHYLMGVGKPDDIVGAVERGIDMFDCVLPTRSGRNGQAFTWDGPINIRNarfsed
lkpldsechCAVCQKWSRAYIHHLiragEILGAMLMTEHNIAFYQQLMQKIRDSISEGRF
SQFAQDFRA
>1it8.A SISYPHUS AL00051713 construct 1169 pdb region: [A:8-337]
LKFEIKARDGAGRIGKLEVNGKKIETPAIMPVVNpkqm.VVEPKELEKMGFEIIITNSYI
IYKDeelrrkaLELGIHRMLDYNGIIEVDSGSFQLMKygsie..................
.VSNREIIEFQHRIGVDIGTFLDIPTPpdAPREQAVKELEITLSRAREAEEIKe......
..IPMNATIQGSTYTDLRRYAARRLSSMNFEIHPIGGVVPllesyRFRDVVDIVISSKMA
LRPDRPVHLFGAGHPIVFALAVAMGVDLFDSASYALYAKDDRYMTPEGTKRLDEldyfp.
.......csCPVCSKYTPQELREMp...KEERTRLLALHNLWVIKEEIKRVKQAIKEGEL
WRLVDERAR

AL00051735:
>3gpd.G SISYPHUS AL00051735 construct 1799 pdb region: [G:3-150,G:315-329]
VKVGVDG.FGRIGRLVTRAAfnsgkv.....DIVAINDPfi........dLHYMVYMfqy
dsthgkfhgtvkaedgklvidgkaITIFQerdpeni....kwgdagTAYVVESTGvfttm
.................EKAGAHLkggak...RIVISAp.....................
..................sadapmfvmgvnhfkyanslkIISNAsn..............
............................................................
..........efGYSERVVDLMAH
>1ek6.A SISYPHUS AL00051735 construct 1802 pdb region: [A:3-257]
EKVLVTGgAGYIGSHTVLELleag.......YLPVVIDNfhnafrgggslPESLRRVqel
tgrs....................VEFEEmdildqgalqrlfkkysFMAVIHFAGlkavg
esvqkpldyyrvnltgtIQLLEIMkahgv..kNLVFSSsatvygnpqylpldeahptggc
tnpygkskffieemirdlcqadk.............twnAVLLRy...............
............fnptgahasgcigedpqgipnnlmpyvsqvaigrrealnvfgndydte
dgtgvrdyihvvDLAKGHIAALRK
>1x7d.ALC SISYPHUS AL00051735 construct 1803 pdb region: [A:130-294,A:106-123]
RKXALIG.NGAQSEFQALAFhkhlgi.....EEIVAYDTdp.......laTAKLIANlke
...................ysgltIRRASsvaeavk.........gVDIITTVTAdkaya
t................IITPDXLepgx....HLNAVGgdcpgktelhadvlrnarvfve
yepqtriegeiqqlpadfpvvdlwrvlrgetegrqsdsqVTVFDsvtiat..........
............................................................
..........alRTAATSLXAAQA
>2nac.ALC SISYPHUS AL00051735 construct 1805 pdb region: [A:192-312,A:148-160]
MHVGTVA.AGRIGLAVLRRLapfd.......VHLHYTDRhr.......lpESVEKEL...
.......................nLTWHAtred.........mypvCDVVTLNCPlhpet
eh...............MINDETLklfkr.gaYIVNTAr.....................
...................gklcdrdavaralesgrlagYAGDVw...............
............................................................
.......fp..iSVAEHVVMMILS

AL00051904:
>1gt8.ALC SISYPHUS AL00051904 construct 1377 pdb region: [A:334-440,A:288-306]
AVIVLGAGDTAFDCATSALRCGa.RRVFLVFRKGfvnira....................
............................................................
............................................................
................................................vpeEVELAkeek
...CEFLPFLS.PRKVIVk.ggriVAVQFVrteqdetgkwnededqIVHLKADVVISAFG
spk...........................tDDIFQglt.....................
....qdqGFYTS
>1qo8.A SISYPHUS AL00051904 construct 1378 pdb region: [A:123-359,A:506-527]
QVLVVGAGSAGFNASLAAKKAG..ANVILVDKAPfsggns....................
............................................................
................misaggmnavgtkqqtahgvedkvewfiedamkggrqqndiklv
tilaeqsadgvqwleslganlddlkrsggarvdrthrphggkssgpeiidtLRKAAkeqg
...IDTRLNSR.VVKLVVnddhsvVGAVVHgkht...........gYYMIGAKSVVLATG
gygmnkemiayyrptmkdmtssnnitatgdgVLMAKeigasmtdidwvqaainttasvld
lqskpidGLFAA
>1pbe SISYPHUS AL00051904 construct 1379 pdb region: [A:4-173,A:276-284]
QVAIIGAGPSGLLLGQLLHKAG..IDNVILERQTpdyvlg....................
............................................................
............................................riragvleqgmvdllr
eagvdrrmardglvhegveiafagqrrridlkrlsggktvtvygqtevtrdLMEAReacg
...ATTVYQAAeVRLHDLqge...RPYVTFerdg...........eRLRLDCDYIAGCDG
f..........................hgisRQSIPaermq...................
.....hgRLFLA
>1d7y.A SISYPHUS AL00051904 construct 1380 pdb region: [A:9-115,A:237-271]
PVVVLGAGLASVSFVAELRQAGyqGLITVVGDEAerpydr....................
............................................................
............................................................
.................................pplskdfmahgdaekirlDCKRApe..
...VEWLLGVT.AQSFDPqa....HTVALSd...............GRTLPYGTLVLATG
aap......................ravlanDALARaaglacddgifvdaygrtt.....
.....cpDVYAL
>1d5t.A SISYPHUS AL00051904 construct 1381 pdb region: [A:6-291,A:389-401]
DVIVLGTGLTECILSGIMSVNG..KKVLHMDRNPyyggesssitpleelykrfqllegpp
etmgrgrdwnvdlipkflmangqlvkmllytevtryldfkvvegsfvykggkiykvpste
tealasnlmgmfekrrfrkflvfvanfdendpktfegvdpqntsmrdvyrkfdlgqdvid
ftghalalyrtddyldqpcletinriklyseslarygkspylyplyglgelPQGFArlsa
iygGTYMLNKP.VDDIIMe.ngkvVGVKSE................GEVARCKQLICDPS
y..............................VPDRVpiddgse.................
......sQVFCS

AL00051906:
>1cjc.A SISYPHUS AL00051906 construct 1372 pdb region: [A:107-331]
HQAL..........dipgeelPGVFSARAFVGWYnglpenrelapdlsc....DTAVILG
Q..GNVALDVARILLTppdhlektditeaalgalrqsr................VKTVWI
VGRRgplqvaf..tiKELREMIQLpgtrpmldpadflglqdrikeaarprkrlmelllrt
atekpgveeaarrasasrAWGLRFFRSPQQVLPspdgrraAGIRLAVtrlegi......g
eatravptgDVEDLPCGLVLSSIGY
>1gt8.A SISYPHUS AL00051906 construct 1374 pdb region: [A:288-440]
PKTD........difqgltqdQGFYTSKDFLPLVaksskagmcachsplpsirGAVIVLG
A..GDTAFDCATSALRcg....................................ARRVFL
VFRKgfvnira..vpEEVELAKEE....................................
..................KCEFLPFLSPRKVIVk..ggriVAVQFVRteqdet.......
.gkwnededQIVHLKADVVISAFGS
>1ps9.A SISYPHUS AL00051906 construct 1375 pdb region: [A:467-626]
PRTP..........pidgidhPKVLSYLDVLRDKapvg...............NKVAIIG
C..GGIGFDTAMYLSQpgestsqniagfcnewgidsslqqagglspqgmqiprsPRQIVM
LQRKaskpgqglgktTGWIHRTTLls..................................
.................rGVKMIPGVSYQKIDD.......DGLHVVIng...........
.........ETQVLAVDNVVICAGQ
>1o94.A SISYPHUS AL00051906 construct 1376 pdb region: [A:491-644]
WNTDgtnclthdpipgadaslPDQLTPEQVMDGKkkig...............KRVVILN
AdtYFMAPSLAEKLATa.....................................GHEVTI
VSGV.hlanymhftlEYPNMMRRLhe..................................
.................lHVEELGDHFCSRIEP.......GRMEIYNiwgdgskrtyrgp
gvsprdantSHRWIEFDSLVLVTGR

AL00051913:
>1coy SISYPHUS AL00051913 construct 1806 pdb region: [A:13-318,A:451-502]
PALVIGSGYGGAVAALRLTQAg.....IPTQIVEMGRswdtpgsdgkifcgmlnpdkrsm
wladktd.qpvsnfmgfginksidryvgvldserfsgikvyqgrgvgggslvnggmavtp
krnyfeeilpsvdsnemynkyfprantglgvnnidqawfestewykfartgrktaqrsgf
ttafvpnvydfeymkkeaagqvtksglggeviygnnagkksldktYLAQAaatg......
....klTITTLHRVTKVAPat.....gsgYSVTMeqideqgnvv................
.....................atKVVTAD...RVFFAAGsvgtSKLLVSMKAqghlp...
..................nlssqvgegwgvllnkatdnfgrlpeYPGLYVVdgslvpgnv
g.vnPFVTITALAERNMDKII
>1gpe.A SISYPHUS AL00051913 construct 1809 pdb region: [A:26-328,A:525-580]
DYIIAGGGLTGLTVAAKLTENpk....IKVLVIEKGFyesndgaiiedpnaygqifgttv
dqnyltvplinnrtnnikagkglggstlingd...........swtrpdkvqidswekvf
gmegwnwdnmfeymkkaeaartptaaqlaaghsfnatchgtngtvqsgardngqpwspim
kalmntvsalgvpvqqdflcghprgvsmimnnldenqvrvdaaraWLLPNyqrs......
....nlEILTGQMVGKVLFkq.tasgpqaVGVNFgtnka.....................
.....................vnFDVFAK..hEVLLAAGsaisPLILEYSGIglksvldq
anvtq...........lldlpvgicsmmsrelggvvdatakvygTQGLRVIdgsipptqv
s.shVMTIFYGMALKVADAIL
>1ju2.A SISYPHUS AL00051913 construct 1810 pdb region: [A:28-293,A:464-514]
DYVIVGGGTSGCPLAATLSEK......YKVLVLERGSlptaypnvltadgfvynlqqedd
gktpverfvsedgidnvrgrvlggtsiinag.............................
.................vyarantsiysasgvdwdmdlvnqtyewvedtivykpnsqswq
svtktafleagvhpnhgfsldheegtritgstfdnkgtrhaadelLNKGNsn........
....nlRVGVHASVEKIIFsn..apgltaTGVIYrdsng.....................
.....................tpHQAFVRskgEVIVSAGtigtPQLLLLSGVgpesylss
lnipv...............vlshpyvgqclvgkvldgdfrvtgINALRVVdgstfpytp
a.shPQGFYLMLGRYVGIKIL
>1kdg.B SISYPHUS AL00051913 construct 1811 pdb region: [B:218-512,B:694-749]
DYIIVGAGPGGIIAADRLSEAg.....KKVLLLERGGpstkqtggtyvapwatssgltkf
dipglfeslftdsnpfwwckditvfagclvgggtsvnga.....................
.......lywypndgdfsssvgwpsswtnhapytsklssrlpstdhpstdgqryleqsfn
vvsqllkgqgynqatindnpnykdhvfgysafdflngkragpvatYLQTAlarp......
....nfTFKTNVMVSNVVRng.....sqiLGVQTndptlg....................
.....................pnGFIPVTpkgRVILSAGafgtSRILFQSGIgptdmiqt
vqsnptaaaalppqnqwinlpvgmttigsspqsavvdsnvkvfgTNNLFIVdagiiphlp
t.gnPQGTLMSAAEQAAAKIL
>2gb0.B SISYPHUS AL00051913 construct 1812 pdb region: [B:5-217,B:322-362]
DVIVVGAGSMGMAAGYQLAKQg.....VKTLLVDAFDpphtng.................
....................................................shhgdtri
irhaygegreyvplalrsqelwyelekethhkiftktgvlvfgpkgesafvaetmeaake
hsltvdllegdeinkrwpgitvpenynaifepnsgvlfsenciraYRELAear.......
....gaKVLTHTRVEDFDIsp......dsVKIETan........................
.......................GSYTAD...KLIVSMG.awnSKLLSKLNLdipd....
..................................ehfiidlhpeHSNVVIAagfsg....
...hGFKFSSGVGEVLSQLAL
>1ng3.A SISYPHUS AL00051913 construct 1813 pdb region: [A:6-218,A:307-347]
EAVVIGGGIIGSAIAYYLAKEn.....KNTALFESGTmggr...................
..................................................ttsaaagmlg
ahaeceerdaffdfamhsqrlykglgeelyalsgvdirqhnggmfklafseedvlqlrqm
ddldsvswyskeevlekepyasgdifgasfiqddvhvepyfvckaYVKAAkml.......
....gaEIFEHTPVLHVERdg......eaLFIKTps........................
.......................GDVWAN...HVVVASG.vwsGMFFKQLGLnnad....
..................................gkpyigrhpeDSRILFAaghfr....
...nGILLAPATGALISDLIM
>1foh.A SISYPHUS AL00051913 construct 1814 pdb region: [A:9-240,A:342-385]
DVLIVGAGPAGLMAARVLSEYvrqkpdLKVRIIDKRStkvyng.................
............................................................
.................................qadglqcrtleslknlgladkilsean
dmstialynpdenghirrtdripdtlpgisryhqvvlhqgrierhILDSIaeisdtri..
......KVERPLIPEKMEIdsskaedpeaYPVTMtlrymsdhestplqfghktenslfhs
nlqtqeeedanyrlpegkeageiETVHCK...YVIGCDG..ghSWVRRTLGFemiv....
......................................tekfskDERVFIAgdachthsp
kagqGMNTSMMDTYNLGWKLG
>1b37.B SISYPHUS AL00051913 construct 1815 pdb region: [B:6-293,B:406-455]
RVIVVGAGMSGISAAKRLSEAgi....TDLLILEATDhiggrm.................
.hktnfaginvelganwvegvnggkmnpiwpivnstlklrnfrsdfdylaqnvykedggv
ydedyvqkrieladsveemgeklsatlhasgrddmsilamqrlnehqpngpatpvdmvvd
yykfdyefaepprvtslqntvplatfsdfgddvyfvadqrgyeavVYYLAgqylktddks
gkivdpRLQLNKVVREIKYsp........GGVTVkted......................
......................nSVYSAD...YVMVSAS..lgVLQSDLIQFkpkl....
.................ptwkvraiyqfwpvgvnryeydqlrapVGRVYFTgehtsehyn
...gYVHGAYLSGIDSAEILI
>1f8r.A SISYPHUS AL00051913 construct 1816 pdb region: [A:35-319,A:433-481]
HVVIVGAGMAGLSAAYVLAGAg.....HQVTVLEASErpggrv........rtyrneeag
wyanlgpmrlpekhrivreyirkfdlrlnefsqendnawyfiknirkkvgevkkdpgllk
ypvkpseagksagqlyeeslgkvveelkrtncsyilnkydtystkeylikegdlspgavd
migdllnedsgyyvsfieslkhddifayekrfdeivdgmdklptaMYRDIq.........
.....dKVHFNAQVIKIQQnd........QKVTVvyetl.....................
...................sketPSVTAD...YVIVCTT..srAVRLIKFNPpllp....
...................kkahalrsvftpyqfqhfsdpltasQGRIYFAgeytaqah.
...gWIDSTIKSGLRAARDVN
>1oj9.A SISYPHUS AL00051913 construct 1818 pdb region: [A:6-289,A:402-451]
DVVVVGGGISGMAAAKLLHDSg.....LNVVVLEARDrvggrt.....ytlrnqkvkyvd
lggsyvgptqnrilrlakelgletykvneverlihhvkgksypfrgpfppvwnpityldh
nnfwrtmddmgreipsdapwkaplaeewdnmtmkelldklcwtesakqlatlfvnlcvta
ethevsalwflwyvkqcggttriisttnggqerkfvggsgqvserIMDLLgd........
......RVKLERPVIYIDQtr........ENVLVetlnh.....................
.......................EMYEAK...YVISAIP....PTLGMKIHFnppl....
.................pmmrnqmitrvfppgiltqygrvlrqpVDRIYFAgtetathw.
..sgYMEGAVEAGERAAREIL
>1sez.A SISYPHUS AL00051913 construct 1819 pdb region: [A:15-329,A:442-490]
RVAVIGAGVSGLAAAYKLKIHg.....LNVTVFEAEGkaggkl......rsvsqdgliwd
egantxtesegdvtflidslglrekqqfplsqnkryiarngtpvllpsnpidliksnfls
tgsklqxllepilwshesvsgffqrhfgkevvdylidpfvagtcggdpdslsmhhsfpel
wnlekrfgsvilgairsklsktsankkrqrgsfsflggxqtltdaICKDLred.......
......ELRLNSRVLELSCsctedsaidsWSIISasphkrqs..................
.......................EEESFD...AVIXTAP....LCDVKSXKIakrg....
...............npfllnfipevyghnydsvldaidkxeknLPGLFYAgnhrg....
..glSVGKALSSGCNAADLVI
>1pj6.A SISYPHUS AL00051913 construct 1820 pdb region: [A:6-219,A:339-377]
RIVIIGAGIVGTNLADELVTRgw....NNITVLDQGPlnmpgg.................
.....................................................stshapg
lvfqtnpsktmasfakytvekllsltedgvscfnqvgglevattetrladlkrklgyaaa
wgiegrllspaecqelyplldgenilgglhvpsdglasaaravqlLIKRTesagv.....
......TYRGSTTVTGIEQsg.......gRVTGVqtad......................
.......................GVIPAD...IVVSCAGf.wgAKIGAMIGMavpp....
.................................dggpllgeskeLDGFYVAeav......
....WVTHSAGVAKAMAELLT

AL00051931:
>1d5t.A SISYPHUS AL00051931 construct 1382 pdb region: [A:1-291,A:395-426]
MDEEYDVIVLGTGLTECILSGIMSVNGKKVLHMDRNPYYGGESSSITpLEELYKRFQlle
gpp....etmg.................................................
............................................................
........................................RGRDWNVDLIPKFLMANGQL
VKMLLYTEVTRYLDFKVVEGSFVYKGGKIYKVPSTETEALASnlMGMFEKRRFRKFLVFV
AnfdendpktfegvdpqntsMRDVYRKFDLGQDVIDFTGHALALYRTDDYLdqpCLETIN
RIKLYSESLARYGKSPYLYPLYGLGELPQGFARLSAIYGGTYMLNKPVDDIIME..NGKV
VGVKS.EGEVARCKQLICDPSYVPdrvESQVFCSCSYDATTHFETTCNDIKDIYKRMAG
>1vg9.A SISYPHUS AL00051931 construct 1383 pdb region: [A:5-440,A:566-597]
LPSDFDVIVIGTGLPESIIAAACSRSGQRVLHVDSRSYYGGNWASFS.FSGLLSWLKeyq
enn....dvvtensmwqeqileneeaiplsskdktiqhvevfcyasqdlhkdveeagalq
knhasvtsaqsaeaaeaaetsclptaveplsmgsceipaeqsqcpgpesspevndaeatg
kkensdakssteepsenvpkvqdntetpkknritysqiikEGRRFNIDLVSKLLYSRGLL
IDLLIKSNVSRYAEFKNITRILAFREGTVEQVPCSRADVFNSkqLTMVEKRMLMKFLTFC
Veyeehpdeyrayegtt...FSEYLKTQKLTPNLQYFVLHSIAMTSETTSC...TVDGLK
ATKKFLQCLGRYGNTPFLFPLYGQGELPQCFCRMCAVFGGIYCLRHSVQCLVVDkeSRKC
KAVIDqFGQRIISKHFIIEDSYLSentPSNVYVCSGPDSGLGNDNAVKQAETLFQQICP

AL00051934:
>1chu.A SISYPHUS AL00051934 construct 1385 pdb region: [A:5-237,A:358-410]
PEHSCDVLIIGSGAAGLSLALRLAD.....QHQVIVLSKGPVTefdet............
........DSIDSHVEDTLIAGAGICDRHAVEFVASNARSCVQWLIDQGVLtt.......
................................................LVSKALNHPn.I
RVLERTNAVDLIVSdkiglpgtRRVVGAWVWNRNKeTVETCHAKAVVLATGGASKVY...
.........qyTTNPDISSGDGIAMAWRAG.CRVANMVDD.................HGR
TD..........VEGLYAIGEVSYtglhganrmasNSLLECLVYGWSAAEDITRRM
>1kf6.A SISYPHUS AL00051934 construct 1387 pdb region: [A:1-225,A:362-414]
QTFQADLAIVGAGGAGLRAAIAAAQan..pNAKIALISKVYPMrshtvaaeggsaavaqd
h.......DSFEYHFHDTVAGGDWLCEQDVVDYFVHHCPTEMTQLELWGCPwsrrp....
.................dgsvnvrrfggmkiertwfaadktgfhmlhtLFQTSLQFPq.I
QRFDEHFVLDILVDd.......GHVRGLVAMNMMEgTLVQIRANAVVMATGGAGRVY...
.........ryNTNGGIVTGDGMGMALSHG.VPLRDETDQ.................NCE
TR..........IKGLFAVGECSSvglhganrlgsNSLAELVVFGRLAGEQATERA
>1d4d.A SISYPHUS AL00051934 construct 1390 pdb region: [A:122-357,A:510-568]
VKETTDVVIIGSGGAGLAAAVSARDa....GAKVILLEKEPIPggntklaaggmnaaetk
pqaklgieDKKQIMIDDTMKGGRNINDPELVKVLANNSSDSIDWLTSMGADm........
..................tdvgrmggasvnrshrptggagvgahvaqvLWDNAVKRG..T
DIRLNSRVVRILED........GKVTGVLVKGEYT.GYYVIKADAVVIAAGGFAKNNerv
skydpklkgfkATNHPGATGDGLDVALQAG.AATRDVIDT.................KAE
VKsektakp...ITGLYAAGEVTG.gvhganrlggNAISDIVTYGRIAGASAAKFA
>1jnr.A SISYPHUS AL00051934 construct 1391 pdb region: [A:19-256,A:405-467]
EVVETDILIIGGGFSGCGAAYEAAYwaklgGLKVTLVEKAAVErsgavaqglsaintyid
ltgrserqNTLEDYVRYVTLDMMGLAREDLVADYARHVDGTVHLFEKWGLPiwktp....
..........................dgkyvregqwqimihgesykpiIAEAAKMAVgeE
NIYERVFIFELLKDn....ndpNAVAGAVGFSVREpKFYVFKAKAVILATGGATLLFrpr
stgeaagr...TWYAIFDTGSGYYMGLKAG.AMLTQWVCGpedlmpeeyaklfplkyNRM
TT..........VKGLFAIGDCAG.anph......KFSSGSFTEGRIAAKAAVRFI

AL00051971:
>1djn.A SISYPHUS AL00051971 construct 1361 pdb region: [A:391-489,A:646-695]
SVLIVGAGPSGSEAARVLMEsg.......YTVHLTDTAekigghlnqvaalpglg.....
............................................................
............................................................
.................ewsYHRDYREtQITKLlkknkesQLALgqkp....mtADDVLq
y..gaDKVIIATgasectlwnelkaresewaendi.........................
..kGIYLIGdaeap..RLIADATFTGHRVAREI
>1ps9.A SISYPHUS AL00051971 construct 1362 pdb region: [A:375-465,A:628-671]
NLAVVGAGPAGLAFAINAAArg.......HQVTLFDAHseiggqfniakqipgke.....
............................................................
............................................................
.................efyETLRYYRrMIEVTg.....vTLKLnh.....tvtADQLQ.
...afDETILASgipnralaqplidsgk................................
...TVHLIGgcdvameLDARRAIAQGTRLALEI
>1gt8.A SISYPHUS AL00051971 construct 1364 pdb region: [A:189-287,A:441-503]
KIALLGAGPASISCASFLARlg......ySDITIFEKQeyvgglstseipqfrl......
............................................................
............................................................
.................pydVVNFEIElMKDLGv......KIICgkslseneitLNTLKe
e..gyKAAFIGIglpevlrdpkvkealspikfnrwd.............lpevdpetmqt
sepWVFAGGdivgma.NTTVESVNDGKQASWYI
>1lqt.A SISYPHUS AL00051971 construct 1365 pdb region: [A:5-108,A:325-382]
YIAIVGSGPSAFFAAASLLKaadttedldMAVDMLEMLptpwglvrsgvapdhp......
............................................................
............................................................
.................kikSISKQFE.KTAEDpr....fRFFGnvvvgeh.vqPGELSe
...ryDAVIYAVgaqsrgvptpglpfddqsgtipnvg...................grin
gspNEYVVGwikrgptGVIGTNKKDAQDTVDTL
>1c0i.A SISYPHUS AL00051971 construct 1366 pdb region: [A:1006-1193,A:1289-1352]
RVVVLGSGVIGLSSALILARkg.......YSVHILARDlpedvssqtfaspwaganwtpf
mtl.........................................................
.tdgprqakweestfkkwvelvptghamwlkgtrrfaqnedgllghwykditpnyrplps
secppgaigvtydtlsvhapKYCQYLArELQKLg.....aTFERrtv.....tsLEQAFd
...gaDLVVNATglgaksiagiddqarggprveaerivlpldrtksplslgrgsaraake
kevTLVHAYgfss...AGYQQSWGAAEDVAQLV
>1an9.A SISYPHUS AL00051971 construct 1367 pdb region: [A:2-194,A:288-330]
RVVVIGAGVIGLSTALCIHEryhsvlqp.LDVKVYADRftpftttdvaaglwqpytse..
.....................................................psnpqea
nwnqqtfnyllshigspnaanmgltpvs.gynlfreavp..dpywkdmvlgfrkltprel
dmfpdyrygwfntslilegrKYLQWLTeRLTERg.....vKFFLrkv.....esFEEVAr
g..gaDVIINCTgvwagvlqpdplqvrlereqlrf.......................gs
sntEVIHNYghgg...YGLTIHWGCALEVAKLF
>1i8t.A SISYPHUS AL00051971 construct 1368 pdb region: [A:3-244,A:314-363]
DYIIVGSGLFGAVCANELKKln.......KKVLVIEKRnhiggnaytedc..egiqihky
gahifhtndkyiwdyvndlvefnrftnsplaiykdklfnlpfnmntfhqmw.gvkdpqea
qniinaqkkkygdkvpenleeqaislvgedlyqalikgytekqwgrsakelpafiikrip
vrftfdnnyfsdryqgipvgGYTKLIEkMLEGV.......DVKLgidf...lkdKDSLAs
...kaHRIIYTGpidqyfdyrfgalndnknmel..................fkkyrelas
redKVIFGGrlaeykyYDMHQVISAALYQVKNI

AL00051984:
>1j6u.A SISYPHUS AL00051984 construct 1358 pdb region: [A:2-88]
KIHFVGiGGIGXSAVALHEFSNGNDVYGSNIE.eteRTAYLrKLGIPIFV.PHSADNWYD
PDLVIKTPAvrdDNPEIVRARXERVPIEN
>1e0d.A SISYPHUS AL00051984 construct 1359 pdb region: [A:7-93]
NVVIIG.LGLTGLSCVDFFLARGVTPRVMDTRmtppGLDKL.PEAVERHTgSLNDEWLMA
ADLIVASPGialAHPSLSAAADAGIEIVG

AL00052086:
>1r5l.A SISYPHUS AL00052086 construct 677 pdb region: [A:98-236]
aGYHGVLrsrdptgsKVLIYRIAhwdpkvf....TAYDVFRVSLITSELIvqe.......
.vetqrngIKAIFDLEGWQFshafqitpSVAKKIAAVLTdsfplkVRGIHLINEPVIFHA
VFSXIKpfltekikeriHXHGnnykqSLLQH
>1aua.A SISYPHUS AL00052086 construct 678 pdb region: [A:106-254]
fYPQYYH.ktdkdgrPVYFEELGavnlhemnkvtSEERMLKNLVWEYESVvqyrlpacsr
aaghlvetSCTIMDLKGISIssaysvm.SYVREASYISQnyyperMGKFYIINAPFGFST
AFRLFKpfldpvtvskiFILGssyqkELLKQ
>1o6u.A SISYPHUS AL00052086 construct 679 pdb region: [A:83-231]
yLSGGXC.gydldgcPVWYDIIGpldakgllfsaSKQDLLRTKXRECELLlqecahqttk
.lgrkvetITIIYDCEGLGLkhlwkpavEAYGEFLCXFEenypetLKRLFVVKAPKLFPV
AYNLIKpflsedtrkkiXVLGanwkeVLLKH
>1h4x.A SISYPHUS AL00052086 construct 680 pdb region: [A:2-111]
aFQLEMVtr......ETVVIRLFgel........DHHAVEQIRAKISTAIfqgav.....
........TTIIWNFERLSFmdx.....SGVGLVLGRMRele.avAGRTILLNPSPTMRK
VFQFSGlgp........WMMDateeeAIDRV
>1buz.A SISYPHUS AL00052086 construct 681 pdb region: [A:1-110]
sLGIDMNvk.....eSVLCIRLTgel........DHHTAETLKQKVTQSLekddi.....
........RHIVLNLEDLSFmds.....SGLGVILGRYKqik.qiGGEMVVCAISPAVKR
LFDMSGlfkii......RFEQs...eQQALL
>1th8.B SISYPHUS AL00052086 construct 682 pdb region: [B:2-111]
sLAIDLEvk.....qDVLIVRLSgel........DHHTAEELREQVTDVLenrai.....
........RHIVLNLGQLTFmds.....SGLGVILGRYKqik.nvGGQMVVCAVSPAVKR
LFDMSGlfkii......RVEAd...eQFALQ
>1vc1.A SISYPHUS AL00052086 construct 683 pdb region: [A:3-110]
nLKLDIVeq.....dDKAIVRVQgdi........DAYNSSELKEQLRNFIsttsk.....
........KKIVLDLSSVSYmds.....AGLGTLVVILKdak.inGKEFILSSLKESISR
ILKLTHldkif......KITD.....TVEEA

AL00052113:
>1l0b.A SISYPHUS AL00052113 construct 324 pdb region: [A:1595-1678]
DISMVVSG.ltpk..eVMIVQKFAEKyRLALTD.viteet.........THVIIKtdaef
vcertlkyflgiagg..kWIVSYSWVIKSIQERkllsvh
>1kzy.C SISYPHUS AL00052113 construct 325 pdb region: [C:1731-1844]
GYAFLLTM.atippfnKQYTESQLRAgAGYILE.dfneaqcntayq...CLLIADq....
.hcrtrkyflclasg..iPCVSHVWVHDSCHANqlqnyr
>1cdz.A SISYPHUS AL00052113 construct 326 pdb region: [A:8-88]
GKHFFLYGefpgd..eRRKLIRYVTAfNGELED.ymsdrv.........QFVITAqew..
.dps...feealmdnpslAFVRPRWIYSCNEKQkllphq
>1in1.A SISYPHUS AL00052113 construct 327 pdb region: [A:853-922]
GVRLYLPPstp....dFSRLRRYFVAfDGDLVQefdmtsa.........THVLGSrdk..
..............npaaQQVSPEWIWACIRKRrlvapc
>1l7b.A SISYPHUS AL00052113 construct 328 pdb region: [A:10-88]
GLTFVITGelsrp...REEVKALLRRlGAKVTD.svsrkt.........SYLVVGenp..
....gsklekaralgv..PTLTEEELYRLLEARtgkkae
>1jnx.X SISYPHUS AL00052113 construct 329 pdb region: [X:1763-1851]
GLEICCYGpftnmp.tDQLEWMVQLC.GASVVK.elssftlgtgvh...PIVVVQpda.w
tgfhai.gqmce.....aPVVTREWVLDSVALYqcqeld
>1l0b.A SISYPHUS AL00052113 construct 330 pdb region: [A:1708-1796]
GLQIYCCEpftnmp.kDELERMLQLC.GASVVK.elplltrdtgah...PIVLVQ.....
..................RLVMWDWVLDSISVYrcrdld
>1kzy.C SISYPHUS AL00052113 construct 331 pdb region: [C:1871-1960]
NLKVLLVSdqqqnf.lELWSEILMTGgAASVKQ.hhssahnkdialgvfDVVVTDps...
..cpasvlkcaealq..lPVVSQEWVIQCLIVGerigfk

AL00052141:
>1okb.A SISYPHUS AL00052141 construct 333 pdb region: [A:136-291]
DVKVVILGQDPYH.gpnqahglcfsvqkpvppp...........................
pslvNIYKELctdidgfkhpghgdlsgwakqgVLLLNAVLTVRa...hqansh.......
kdrGWETFTDaVIKWLSVNREGVVFLLWGSYAHKKGat.idrk.............rHHV
LQAVHPSPLSahrgf.......LGCKHFSKANGLL
>1ui0.A SISYPHUS AL00052141 construct 336 pdb region: [A:33-185]
DAKLMIVGEGPGE.eedktgrpfvg...................................
kagqLLNRILeaagipree.............VYITNIVKCRPp....qnrap.......
lpdEAKICTDkWLLKQIELIAPQIIVPLGAVAAEFFlg.ekvsitkvrgkwyewhg.IKV
FPMFHPAYLLrnpsrapgspkhLTWLDIQEVKRAL
>1mwi.A SISYPHUS AL00052141 construct 337 pdb region: [A:9-163]
GLRVVFCGINPGL.ssagtgfpfah...................................
pan.RFWKVIyqagftdrqlkpqeaqhlldyrCGVTKLVDRPTv....qanev.......
skqELHAGGR.KLIEKIEDYQPQALAILGKQAYEQGfs.qrga...qwgkqtltigsTQI
WVLPNPSGLSrv.......sleKLVEAYRELDQAL
>1oe4.A SISYPHUS AL00052141 construct 339 pdb region: [A:87-277]
KKEVLFLGMNPGPfgmaqtgvpfgevnhvrdwlqiegpvskpevehpkrrirgfecpqse
vsgaRFWSLFkslcgqpet.........ffkhCFVHNHCPLIFmnhsgknltptdlpkaq
rdtLLEICDE.ALCQAVRVLGVKLVIGVGRFSEQRArk.almaeg..........idVTV
KGIMHPSPRNpqank...gwegIVRGQLLELGVLS

AL00052150:
>1oxw.A SISYPHUS AL00052150 construct 446 pdb region: [A:29-370]
VTVLSIDGG................................................gir
GIIPATILEFLEGQLQExdnnadarl.adYFDVIGGTSTGGLLTAXIStpnennrpfaaa
KEIVPFYFEHGPQIFnpsgqilgpk....................YDGKYLXQVLQeklg
etrvh........qalTEVVISSfdikt.......nkpVIFTKsnla.....nspelda.
................KXYDISYSTAAaptyf............................
....................pphyfvtntsngd....eyefnlvdgavatvadpallSIS
VATRlaqkdpafasirslnykkxLLLSLGTgttsefdktytakeaatwtavhwxlviqkx
tdaASSYXTDYYLStafqal...........................dsknNYLRVQen.
.............................altgtttexddaseanxellvqvgenllkkp
vsednpetYEEALKRFA
>1cjy.A SISYPHUS AL00052150 construct 447 pdb region: [A:189-712]
VVAILGSGG...................................................
GFRAMVGFSGVMKALYEsgi.......ldCATYVAGLSGSTWYMSTLYs.hpdfpe.kgp
EEINEELMKNVSHNPlllltpqkvkryveslwkkkssgqpvtftdIFGMLIGETLIhnrm
nttlsslkekvntaqcPLPLFTClhvkpdvselmfadwVEFSPyeigmakygtfmapdlf
gskffmgtvvkkyeenPLHFLMGVWGSafsilfnrvlstmeeelenittkhivsnnqasw
ihrmimalvsdsalfntregragkvhnfmlglnldvkskkihvvdsgl.....tfnlPYP
LILRpqr.............gvdLIISFDFsarpsdsspp....................
..fKELLLAEKWAKmnklpfpkidpyvfdreglkecyvfkpknpdmekdcpTIIHFVlan
infrkykapgvpreteeekeiadfdifddpespfstfnfqypnqafkrlhdlmhfn....
.....tlnNIDVIKEAM
>1mla SISYPHUS AL00052150 construct 448 pdb region: [A:3-127,A:198-307]
QFAFVFPGQgsqtvgmladmaasypiveetfaeasaalgydlwaltqqgpaeelnktwqt
QPALLTASVALYRVWQQqgg........kAPAMMAGHSLGEYSALVCAgv.......idf
ADAVRLVEMRGKFMQeavpe................vpshcalmkPAADKLAVELAkitf
n............aptVPVVNNV...............DVKCEtn...............
..............gdAIRDALVRQLY.................................
..................................................npvqwtkSVE
YMAAq...............gveHLYEVGPg.............................
..kVLTGLTKRIVDtl...................................TASALN...
............................................................
........EPSAMAAAL

AL00052317:
>1cs0.F SISYPHUS AL00052317 construct 451 pdb region: [F:192-374]
FHVVAYDfga...................KRNILRMLVDRG......CRLTIVPaq....
.................................tsaedvlk.mnp....DGIFLSNGPgd
papc.............dyaitaiqkfletd.....IPVFGIXLGhqllalasga.....
...................ktvkmkf...................ghhg..gnh.pvkdv
ek..................nvvmitaqnhgfavdeat......lpanl.rvthkslf..
..............dgtlqgihrtd..kPAFSFQGHpeas....................
..........pgphdaAPLFDHFIELI
>1qdl.B SISYPHUS AL00052317 construct 452 pdb region: [B:2-195]
DLTLIIDnydsf.................VYNIAQIVGELG......SYPIVIRnd....
................................eisikgier.idp....DRLIISPGPgt
pekredi..........gvsldvikylg.kr.....TPILGVCLGhqaigyafga.....
...................kirrark...................vfhg..kis.niilv
nn.splslyygi........akefkatryhslvvd........evhrpl.ivdaisae..
..............dneimaihhee..yPIYGVQFHpesv....................
...........gtslgYKILYNFLNRV
>1k9v.F SISYPHUS AL00052317 construct 455 pdb region: [F:301-497]
MRIGIISvgpgn.................IMNLYRGVKRAS.enfedVSIELVE......
.....................................sprn.dly....DLLFIPGVGhf
gegmrrlren........dlidfvrkhvede.....RYVVGVCLGmqllf..........
..eeseeapgvkglsliegnvvklrs...................rrlphmgwn.evifk
dt.fpn.................gyyyfvhtyrav.........cee.e.hvlgttey..
............dgeifpsavrk....gRILGFQFHpek.....................
...........sskigRKLLEKVIECS
>1jvn.A SISYPHUS AL00052317 construct 457 pdb region: [A:2-212]
PVVHVIDvesgn.................LQSLTNAIEHLG......YEVQLVK......
.....................................spkdfnisgt..SRLILPGVGny
ghfvdnlfnr........gfekpireyiesg.....KPIMGIXVGlqalf..........
..agsvespkstglnyidfklsrfdd.................sekpvpeigwn.scips
en.lffgl............dpykryyfvhsfaailns.ekkknlendg.wkiakaky..
............gseefiaavnk....nNIFATQFHpek.....................
...........sgkagLNVIENFLKQQ
>1l9x.D SISYPHUS AL00052317 construct 458 pdb region: [D:10-255]
PIIGILMqkcrn......kvmknygryyiAASYVKYLESAG......ARVVPVRld....
.................................ltekdyeilfksi...NGILFPGGSvd
lrrs..........dyakvakifynlsiqsfddgdyFPVWGTCLGfeelsllisgec...
...................lltat.......................dtvdvam.plnft
ggqlhsrmfqnfptelllslavepltanfhkwslsvknftmneklkkff.nvlttntd..
............gkiefistmegyk..yPVYGVQWHpeka................pyew
knldgishapnavktaFYLAEFFVNEA
>1o1y.A SISYPHUS AL00052317 construct 459 pdb region: [A:1-224]
VRVLAIRhveie................dLGXXEDIFREKN......WSFDYLDtp....
.................................kgeklerpleey....SLVVLLGGYxg
ayeeekyp.......flkyefqlieeilkke.....IPFLGIXLGsqxlakvlga.....
...................svyrgkn.....................geeigwy.fvekv
sd...nkffrefp........drlrvfqwhgdtf.........dlprra.trvftse...
..............kyenqgfvy....gKAVGLQFHievgartxkrwieaykdelekkki
dprllletaereekvlKGLLRSLLERX
>1q7r.A SISYPHUS AL00052317 construct 461 pdb region: [A:1-186]
XKIGVLGl.qga.................VREHVRAIEACG......AEAVIVK......
.....................................kseqlegl....DGLVLPGGEst
.txrrlidry........glxeplkqfaaag.....KPXFGTCAGlilla..........
..krivg.ydephlglxditvernsf...................grqresfea.elsik
gv..................gdgfvgvfiraphiv........eagdgv.dvlatyn...
...............drivaarq....gQFLGCSFHpel.....................
...........tdd..HRLXQYFLNXV
>1vco.A SISYPHUS AL00052317 construct 463 pdb region: [A:301-543]
VKIAIAGkyvkmpda..............YLSLLEALRHAGiknrarVEVKWVDaes...
................................leaadleeafrdv....SGILVPGGFgv
rg..............iegkvraaqyarerk.....IPYLGICLGlqiaviefarnvagl
kganstefdphtph....pvidlmpeqleveglgg............tmrlgdw.pmrik
pgtllhrlyg..........keevlerhrhryevn..plyvdgleragl.vvsattpgm.
..........rgrgaglveaielkdh.pFFLGLQSHpefk....................
..........srpmrpSPPFVGFVEAA
>1t3t.A SISYPHUS AL00052317 construct 464 pdb region: [A:1040-1294]
PKVAVLReqgvn................sHVEMAAAFHRAG......FDAIDVHms....
.................................dllggriglgnf....HALVACGGFsy
gdvlgagegwaksilfnhrvrdefetffhrpq....TLALGVXNGcqmmsnlrel.....
...........ipgselwprfvrnhs....................drfearfs.lvevt
qspslllqgmv.........gsqmpiavshgegrvevrddahlaaleskglvalryvdnf
gkvtetypanpngspngitavtten..gRVTIMMPHperv.................frt
vanswhpenwgedspwMRIFRNARKQL
>1kwg.A SISYPHUS AL00052317 construct 465 pdb region: [A:398-587]
APVALVFdyeaawiyevqpqgaewsylglVYLFYSALRRLG......LDVDVVP......
.....................................pgaslrgy....AFAVVPSLPiv
................reealeafreae........GPVLFGPRSgsktetfqip.....
.....kelppgplqallplkvvrves...................lppg..lle.vaega
l.....................grfplglwre...........wveapl.kplltfqd..
...............gkgalyre....gRYLYLAAWp.......................
...........spelaGRLLSALAAEA
>1g2i.A SISYPHUS AL00052317 construct 466 pdb region: [A:1-165]
XKVLFLTan..............efedveLIYPYHRLKEEG......HEVYIASfer.gt
itgkhg.ysv.....................kvdltfdkvnpeef....DALVLPGGRap
ervr...........lnekavsiarkxfseg.....KPVASICHGpqili..........
............sagvlrgrkgtsyp...................gikddxina.gvewv
dae.........................................................
...................vvvd....gNWVSSRVP........................
.............adlYAWXREFVKLL
>1oy1.A SISYPHUS AL00052317 construct 469 pdb region: [A:5-216]
KKIGVILsgcgv.........ydgseiheAVLTLLAISRSG......AQAVCFApdkqqv
dvinhltgea.....xtetrnvlieaaritrgeirplaqadaael....DALIVPGGFga
aknlsnfaslgsectvdrelkalaqaxhqag.....KPLGFXCIApaxlp..........
............kifd.fplrltigt.................didtaevleexgaehvp
cpvdd.......................................................
...................ivvdedn..KIVTTPAYxlaqn...................
...........iaeaaSGIDKLVSRVL
>1n57.A SISYPHUS AL00052317 construct 470 pdb region: [A:49-277]
HKILVIAaderylptdngklfstgnhpieTLLPLYHLHAAG......FEFEVATisglxt
kfeywaxphk.....dekvxpffeqhkslfrnpkkladvvaslnadseyAAIFVPGGHga
liglp..........esqdvaaalqwaiknd.....RFVISLCHGpaaflalrhg.....
.............dnplngysicafpdaadkqtpeigyxpghltwyfgeelkkx.gxnii
nd..........................................................
..............ditgrvhkd....rKLLTGDSP........................
.............faaNALGKLAAQEX
>1rw7.A SISYPHUS AL00052317 construct 471 pdb region: [A:4-235]
KKVLLALtsynd..vfysdgaktgvfvveALHPFNTFRKEG......FEVDFVSetg.kf
gwdehslakdflngqdetdfknkdsdfnktlakiktpkevnaddy....QIFFASAGHgt
lfdyp..........kakdlqdiaseiyang.....GVVAAVCHGpaifdgltdk.....
..........ktgrpliegksitgftdvgetilgvdsilkaknlatvedvakky.gakyl
ap..........................................................
............vgpwddysitd....gRLVTGVNP........................
.............asaHSTAVRSIDAL
>1gge.A SISYPHUS AL00052317 construct 472 pdb region: [A:601-736]
RVVAILLnd..............evrsadLLAILKALKAKG......VHAKLLYsrmgev
taddgtv.......................lpiaatfagapsltv....DAVIVPCGN..
iadia..........dngdanyylmeaykhl.....KPIALAGDArkfka..........
..............tikiadqg......................................
............................................................
..........................eeGIVEADSA........................
...............dGSFMDELLTLM
>1fye.ALC SISYPHUS AL00052317 construct 473 pdb region: [A:32-199,A:1-28]
RSAVFIPfagvt...........qtwdeyTDKTAEVLAPLG......VNVTGIH......
.................................rvadplaaieka....EIIIVGGGNtf
qllkesrer.........gllapmadrvkrg.....ALYIGWSAGanlacptirt....t
ndmpivdpngfdaldlfplqinphft...................ntreqrire.llvva
pe..........................................................
.........ltviglpegnwiqvs...mELLLLSNStlp.....................
...........gkawlEHALPLIANQL
>1t0b.A SISYPHUS AL00052317 construct 474 pdb region: [A:5-221]
IRVVVWNefrhe...kkdeqvraiypegmHTVIASYLAEAG......FDAATAVld....
.................................epehgltdevldrc..DVLVWWGHIa.
.hdevk...........devvervhrrvleg.....MGLIVLHSGhfskifkklmgtt..
...................cnlkw.......................readeke.rlwvv
apghpivegigpyieleqeemygef..................fdipepdetifiswfe.
............ggevfrsgctftrgkgKIFYFRPGhetypty.................
...........hhpdvLKVIANAVRWA

AL00052441:
>1bnc.A SISYPHUS AL00052441 construct 1129 pdb region: [A:2-113]
LDKIVIANr...........GEIALRILRACKELgi.........KTVAVhssadr..dl
khvll.adetvcigpapsvksylnipaiisaaeitGAVAIHP..gygflsenan...FAE
QVERS..GFIFigpkaeTIRLM
>1gso.A SISYPHUS AL00052441 construct 1131 pdb region: [A:-1-102]
FMKVLVIGn...........GGREHALAWKAAQSpl.......veTVFVApgn......a
gtalepalqnvai.......gvtdipalldfaqneKIDLTIV..gpeaplvkg....VVD
TFRAA..GLKIfgptagAAQLE
>1b6r.A SISYPHUS AL00052441 construct 1132 pdb region: [A:1-77]
MKQVCVLGn...........GQLGRMLRQAGEPLgi.........AVWPVgldaepa...
...............................avpfQQSVITA..eierwpeta....LTR
QLARH..PAFVnrd...VFPII
>1eyz.A SISYPHUS AL00052441 construct 1133 pdb region: [A:12-112]
ATRVMLLGs...........GELGKEVAIECQRLgv.........EVIAVdrya....da
pamhv.ahrshvi.......nmldgdalrrvveleKPHYIVP..eieaiat.....dMLI
QLEEE..GLNVvpc.arATKLTM
>1c30.A SISYPHUS AL00052441 construct 1134 pdb region: [A:7-126]
IKSILILGagpivigqacefDYSGAQACKALREEgy.........RVILVnsnpat..im
tdpe.madatyiepi........hwevvrkiiekeRPDAVLPtmggqtalncaleleRQG
VLEEF..GVTMigatadAIDKA
>1w93.A SISYPHUS AL00052441 construct 1136 pdb region: [A:59-183]
ISKILIANn...........GIAAVKEIRSVRKWayetfgddrtvQFVAMatpedleana
eyirm.adqyievpggtnnnnyanvdlivdiaeraDVDAVWA..gwghasenpl...LPE
KLSQSkrKVIFigppgnAMRSL

AL00052787:
>1phr SISYPHUS AL00052787 construct 359 pdb region: [A:5-155]
TKSVLFVCLGNiCRSPIAEAVFRKLVtdqnisdNW.VIDSGAVsdwnvgrspdpravscl
rnhgint.ahkarQVTKEDFVTFDYILCMDeSNLRDLNRKsnqvknCRAKIELLgsydpq
k...qliiedpyyg......ndadfetVYQQCVRCCRAFLEK
>1ljl.A SISYPHUS AL00052787 construct 362 pdb region: [A:3-131]
KKTIYFICTGNsCRSQMAEGWGKEIL.....geGW.NVYSAGIethg....vnpkaieam
kevdidisnhtsdLIDNDILKQSDLVVTLCsDADNNCPIL.....pPNVKKEHW......
......gfddpagk......ewsefqrVRDEIKLAIEKFKLR
>1h9c.A SISYPHUS AL00052787 construct 364 pdb region: [A:3-102]
KKHIYLFXSAG.MSTSLLVSKMRAQAekyev..PV.IIEAFPE.................
.............TLAGEKGQNADVVLLGP.QIAYMLPEIqrll..PNKPVEVIdsllyg
k.........................vDGLGVLKAAVAAIKK

AL00052799:
>1vhr.A SISYPHUS AL00052799 construct 365 pdb region: [A:27-177]
sqPCNEVTp..........RIYVGNAsvaq................dipklqklgi..TH
VLNAAegr...sfmhvntnanfykds..................................
.........gitylgikand...tqefn..............................LS
AYFERAADFID..qalaqkn................GRVLVHCREG.YSRSPTLVIAYLM
mRQK........m.dvksalsivrqnr.e....igpn..............dgfl.aqLC
QLNDRL
>1mkp SISYPHUS AL00052799 construct 366 pdb region: [A:204-347]
asFPVEILp..........FLYLGCAkdst................nldvleefgi..KY
ILNVTpnl...pnlfenage........................................
..........fkykqipisd...hwsqn..............................LS
QFFPEAISFID..eargkn.................CGVLVHSLAG.ISRSVTVTVAYLM
qKLN........l.smndaydivkmkksn....ispn..............fnfm.gqLL
DFERTL
>1m3g.A SISYPHUS AL00052799 construct 367 pdb region: [A:170-311]
qgGPVEILp..........YLFLGSCshss................dlqglqacgi..TA
VLNVSasc...pnhfeg...........................................
.........lfryksipved...nqmve..............................IS
AWFQEAIGFID..wvknsg.................GRVLVHSQAG.ISRSATICLAYLM
qSRR........v.rldeafdfvkqrr.g....visp..............nfsfmgqLL
QFETQV
>1d5r.A SISYPHUS AL00052799 construct 368 pdb region: [A:22-182]
dlDLTYIYp..........NIIAMGFpaerl.....egvyrnniddvvrfldskhknhYK
IYNLCaer........hydtakf.....................................
.........ncrvaqypfed....hnpp..............................QL
ELIKPFCEDLD..qwlseddn...............HVAAIHCKAG.KGRTGVMICAYLL
hRGK........flkaqealdfygevr.trdkkgvti..............psqr.ryVY
YYSYLL
>1ohc.A SISYPHUS AL00052799 construct 369 pdb region: [A:213-367]
ngDLNWIIpd.........RFIAFCGphsra..rlesgyhqhspetyiqyfknhnv..TT
IIRLNkr.........mydakrftda..................................
.........gfdhhdlffad....gstp..............................TD
AIVKEFLDICE..nae....................GAIAVHCKAG.LGRTGTLIACYIM
kHYR........m.taaetiawvricr.p....gsvi..............gpqq.qfLV
MKQTNL
>1ohc.A SISYPHUS AL00052799 construct 370 pdb region: [A:44-190]
pqDDVYLDitd......rlCFAILYSrpksa......................snv..HY
FSIDN.......................................................
..............eleyenfyadfgpl..............................NL
AMVYRYCCKIN..kklksitmlrkk...........IVHFTGSDQRkQANAAFLVGCYMV
iYLG........r.tpeeayrilifge.t....syip...frdaaygscnfyitlldcFH
AVKKAM
>1r6h.A SISYPHUS AL00052799 construct 371 pdb region: [A:9-159]
rpAPVEVSykh.......mRFLITHNptna............tlstfiedlkkyga..TT
VVRVCev.........tydktplekd..................................
.........gitvvdwpfdd....gapp..............................PG
KVVEDWLSLVK..akfceapg...............SCVAVHCVAG.LGRAPVLVALALI
.ESG........m.kyedaiqfirq.k.r....rgai..............nskqltyLE
KYRPKQ
>1i9s.A SISYPHUS AL00052799 construct 372 pdb region: [A:14-180]
prRGQPVAg..........RFLPLKTmlgprydsqvaeenrfhpsmlsnylkslkvkmSL
LVDLTnts...rfyd....rndieke..................................
.........gikyiklqckg...hgecp..............................TT
ENTETFIRLCE..rfp....................ELIGVHCTHG.FNRTGFLICAFLV
eKMD........w.sieaavatfaqarpp....giyk..............gdyl.keLF
RRYGDI
>1fq1.A SISYPHUS AL00052799 construct 373 pdb region: [A:26-196]
piHISWLSlsrvnc...sqFLGLCALpgck......fkdvrrnvqkdteelkscgi..QD
IFVFCtrg...elskyrvpnlldlyqqc................................
.........giithhhpiad....ggtp..............................DI
ASCCEIMEELT..tclkny.................RKTLIHSYGG.LGRSCLVAACLLL
yLSD........tispeqaidslrdlrgsg...aiqt..............ikqy.nyLH
EFRDKL
>1rpm.A SISYPHUS AL00052799 construct 375 pdb region: [A:953-1154]
yiNGNYIDgyhr.....pnHYIATQGpmqe............tiydfwrmvwhent..AS
IIMVTnlvevgrvkcckywpdd...teiyk..dikvtlietella.....eyvirtfave
krgvh.eireirqfhftgwp...dhgvpy.............................HA
TGLLGFVRQVK..sksppsa................GPLVVHCSAG.AGRTGCFIVIDIM
lDMAereg....vvdiyncvrelrsrrvn....mvqt..............eeqy.vfIH
DAILEA
>1lw3.A SISYPHUS AL00052799 construct 382 pdb region: [A:265-490]
grIPVLSWihpes....qaTITRCSQpmvg........vsgkrskedekylqaimdsnAQ
SHKIFifdarpsvnavankakgggyesedayq............................
.........naelvfldihn...ihvmreslrklkeivypnieethwlsnlesthwleHI
KLILAGALRIAd.kvesgk.................TSVVVHSSDG.WDRTAQLTSLAML
mLDGyyrt....irgfevlvekewlsfgh....rfqlrvghgdknhadadrspvf.lqFI
DCVWQM
>1ytw SISYPHUS AL00052799 construct 385 pdb region: [A:243-461]
dlNANYIQvgnt.......RTIACQYplqs............qleshfrmlaenrt..PV
LAVLAssseianqrfgmpdyfrq..sgtyg..sitveskmtqqvglgdgimadmytltir
eagqk..tisvpvvhvgnwp...dqt.av.............................SS
EVTKALASLVD..qtaetkrnmyeskgssavaddskLRPVIHCRAG.VGRTAQLIGAMCM
nDSRns......qlsvedmvsqmrvqrngi...mvqk..............deql.dvLI
KLAEGQ
>1g4w.R SISYPHUS AL00052799 construct 386 pdb region: [R:330-537]
pvPVNTLTfdg......kpVALAGSYpknt..........pdaleahmkmllekec..SC
LVVLTsedqmqakqlppyfrg....sytfg..evhtnsqkvssasqge..aidqynmqls
cg...ekrytipvlhvknwp...dhqplp.............................ST
DQLEYLADRVKnsnqngapgrsssdk..........HLPMIHCLGG.VGRTGTMAAALVL
kDNP........hsnleqvradfrdsrnnr...mled..............asqf.vqLK
AMQAQL

AL00052821:
>1cws.A SISYPHUS AL00052821 construct 387 pdb region: [A:398-514]
lKYISPETMVALltgkfsnivdkFVIVDCR..........YPYEYEG............G
HIKT..AVNLPl...erdaesfllkspiapcsldkr................VILIFHCE
FS..sERGPRMCRFIRERDravndypslyypEMYILKGgyke
>1gn0.A SISYPHUS AL00052821 construct 389 pdb region: [A:4-95]
fECINVADAHQKlqe......keAVLVDIR..........DPQSFAM............G
HAVQ..AFHLTn.....dtlgafmrdndfd......................TPVMVMCY
HG...NSSKGAAQYLLQQG..........ydVVYSIDGgfea
>1qxn.A SISYPHUS AL00052821 construct 390 pdb region: [A:22-119]
mVMLSPKDAYKLlqen.....pdITLIDVR..........DPDELKAm...........G
KPDVknYKHMSrgklepllaksgldpe.........................KPVVVFCK
TA...ARAALAGKTLREYG..........fkTIYNSEGgmdk
>1h4m.X SISYPHUS AL00052821 construct 394 pdb region: [X:146-260]
ePTASRDYLLGRlga......adLAIWDAR..........SPQEYRGekvla....akgG
HIPG..AVNFEw...taamdpsr..alrirt..dia.....grleelgitpdKEIVTHCQ
TH...HRSGLTYLIAKALG..........ypRVKGYAGswge
>1okg.A SISYPHUS AL00052821 construct 395 pdb region: [A:13-133]
kVFLDPSEVADHlae........YRIVDCRyslkikdh..GSIQYAK............E
HVKS..AIRADv...dtnlsklvptstarhplppxaefidwcxangxage..LPVLCYDD
EC.gaXGGCRLWWXLNSLG...........aDAYVINGgfqa
>1okg.A SISYPHUS AL00052821 construct 396 pdb region: [A:163-283]
qHHYLVDEIPPQ...........AIITDAR..........SADRFAS.tvrpyaadkxpG
HIEG..ARNLPy...tshlvtrgdg.kvlrseeeirhnixtvvqgagdaadlSSFVFSXG
SG...VTACINIALVHHLG..........lgHPYLYCGswse
>1urh.A SISYPHUS AL00052821 construct 397 pdb region: [A:3-124]
tWFVGADWLAEHiddpe......IQIIDARmaspgqedrnVAQEYLN............G
HIPG..AVFFDi...ealsdhtsplphmlprpetfa.....vamrelgvnqdKHLIVYDE
GN..lFSAPRAWWMLRTFG..........veKVSILGGglag
>1urh.A SISYPHUS AL00052821 construct 398 pdb region: [A:151-267]
eAVVKVTDVLLAshent......AQIIDAR..........PAARFNA.evdeprpglrrG
HIPG..ALNVPw...telvreg.....elkttdeld.....aiffgrgvsydKPIIVSXG
SG...VTAAVVLLALATLD..........vpNVKLYDGawse

AL00053335:
>1iy9.A SISYPHUS AL00053335 construct 978 pdb region: [A:63-236]
HEMVAHVPlfthpn..peHVLVVGGGDGGVIREILKhps.vkkATLVDIDGkvieyskkf
lpsiagklddprVDVQVDDGfmhiaksen.......qYDVIMVDSTepvgpavnlftkg.
....................fyagiakalkedGIFVAQTDnpwftpe.............
.....................................................litnvqr
dvkeifPITKLytaniptypsg...................................lwT
FTIGSK
>1ej0.A SISYPHUS AL00053335 construct 979 pdb region: [A:39-206]
LDEIQQSDklfkp...gmTVVDLGAAPGGWSQYVVTqiggkgrIIACDLLPm........
.......dpivgVDFLQGDFrdelvmkallervgdskVQVVMSDMApnmsgtpavdipr.
...........amylvelalemcr..dvlapgGSFVVKVFqge.................
.....................................................gfdeylr
eirslfTKVKVrkpdssrarsr....................................eV
YIVATG
>1p91.A SISYPHUS AL00053335 construct 980 pdb region: [A:71-267]
RDAIVAQLrerldd.katAVLDIGCGEGYYTHAFADalp.eitTFGLDVSKv........
.aikaaakrypqVTFCVASShrlpfsdt........sXDAIIRIYAp.............
.................ckaeela..rvvkpgGWVITATPgpr.................
........................................hlxelkgliynevhlhapha
eqle.gFTLQQsaelcypxrlrgdeavallqxtpfawrakpevwqtlaakevfdcqtdfN
IHLWQR
>1h1d.A SISYPHUS AL00053335 construct 981 pdb region: [A:46-212]
KGQIMDAVireys...psLVLELGAYCGYSAVRMARllqpgarLLTMEMNPdyaaitqqm
lnfagl...qdkVTILNGASqdlipqlkkkydvd..tLDMVFLDHWkdrylp........
..................dtlllekcgllrkgTVLLADNVivpgtp..............
.......................................................dflay
vrgsssFECTHyssyleymk.v...................................vdG
LEKAIY
>1qam.A SISYPHUS AL00053335 construct 982 pdb region: [A:19-178]
IDKIMTNIrlne....hdNIFEIGSGKGHFTLELVQrc...nfVTAIEIDHklckttenk
l......vdhdnFQVLNKDIlqfkfpkn........qSYKIFGNIP..............
...........ynistdiirkivf..dsia..DEIYLIVEyg..................
...............................................fakrllntkrsla
lflmaeVDISIlsmvpreyfhpk...............................pkvnsS
LIRLNR
>1ri5.A SISYPHUS AL00053335 construct 983 pdb region: [A:51-291]
NFIKACLIrlytkr..gdSVLDLGCGKGGDLLKYERagi..geYYGVDIAEvsindarvr
arnm...krrfkVFFRAQDSygrhmdlgk.......eFDVISSQFSfhyafstsesld..
.................iaqrnia..rhlrpgGYFIMTVPsrdvilerykqgrmsndfyk
ielekmedvpmesvreyrftlldsvnncieyf....................vdftrmvd
gfkrlgLSLVErkgfidfyedeg..........rrnpelskkmglgcltreesevvgiyE
VVVFRK
>1xva.A SISYPHUS AL00053335 construct 984 pdb region: [A:41-290]
TAEYKAWLlgllrqhgchRVLDVACGTGVDSIMLVEegf...sVTSVDASDkmlkyalke
rwnrrkepafdkWVIEEANWltl..dkdvpa...gdgFDAVICLGNsfahlpdskgdqs.
..............ehrlalknia..smvrpgGLLVIDHRnydyilstgcappgkniyyk
sdltkdittsvltvnnkahmvtldytvqvpgagrdgapgfskfrlsyyphclasftelvq
eafggrCQHSVlgdfkpyrpgqa...............................yvpcyF
IHVLKK
>1l3i.A SISYPHUS AL00053335 construct 985 pdb region: [A:22-185]
RCLIXCLAepgk....ndVAVDVGCGTGGVTLELAGrv...rrVYAIDRNPeaisttexn
lqrhgl...gdnVTLXEGDA.....pealckip...dIDIAVVGGSg.............
.............gelqeilriik..dklkpgGRIIVTAIlle.................
.....................................................tkfeaxe
clrdlgFDVNItelniargral..........................drgtxxvsrnpV
ALIYTG
>1nv8.A SISYPHUS AL00053335 construct 986 pdb region: [A:106-279]
TEELVELAlelirkygikTVADIGTGSGAIGVSVAKfsd..aiVFATDVSSkaveiarkn
aerhgv...sdrFFVRKGEF.....lepfkekf..asIEMILSNPPyvkssahlpkdvlf
eppealfggedgldfyreffgryd..tsg...KIVLMEIGedq.................
..........................................................ve
elkkivSDTVFlkdsagky........................................R
FLLLNR
>1ixk.A SISYPHUS AL00053335 construct 987 pdb region: [A:107-314]
SXYPPVALdpkpg....eIVADXAAAPGGKTSYLAQlxrndgvIYAFDVDEnrlretrln
lsrlg....vlnVILFHSSSlhigelnv........eFDKILLDAPctgsgtihknperk
wnrtxddikfcqglqxrllekgl...evlkpgGILVYSTCslepe...............
....................................................enefviqw
aldnfdVELLPlkygepa.ltnpfgielseeiknarrlypdvhets...........gfF
IAKIRK

AL00053377:
>1boo.A SISYPHUS AL00053377 construct 549 pdb region: [A:27-307]
nGSMYIGDSLELLESFPEESISLVMTSPPFalqrkkeygnleqhEYVDWFLSFAKVVNKK
LKPDGSFVVDFGGAymkgvparsiYNFRVLIRMIDeVGFFLAEDFYWFNPSKLpspiewv
nkrKIRVKDAVNTVWWFSKTEWPKSDITKVLApysdrmkkliedpdkfytpktrpsghdi
gksfskdnggSIPPNLLQISnsesngqylancklmgikahpARFPAKLPEFFIRMLTEPD
DLVVDIFGGSNTTGLVAERESRKWISFEMKPEYVAASAFRF
>1nw6.A SISYPHUS AL00053377 construct 550 pdb region: [A:39-284]
rHVYDVCDCLDTLAKLPDDSVQLIICDPPYnimladwddhm...DYIGWAKRWLAEAERV
LSPTGSIAIFGGLQyqgeagsg..DLISIISHMRQnSKMLLANLIIWNYPNGMsa.....
...QRFFANRHEEIAWFAKTKKYFFDLDAVREpydeetkaaymkdkrlnpesvekg....
..........RNPTNVWRMSrlngnslerv........ghpTQKPAAVIERLVRALSHPG
STVLDFFAGSGVTARVAIQEGRNSICTDAAPVFKEYYQKQL
>1g60.A SISYPHUS AL00053377 construct 551 pdb region: [A:4-254]
iNKIHQMNCFDFLDQVENKSVQLAVIDPPYnlskadwdsfdshnEFLAFTYRWIDKVLDK
LDKDGSLYIFNTPF..........NCAFICQYLVS.KGMIFQNWITWDKRDGMgsa....
...KRRFSTGQETILFFSKSKNHTFNYDEVRVpyestdrikhasekgilkngkrwfpnpn
g.........RLCGEVWHFSsqrhkekvng...ktvklthiTPKPRDLIERIIRASSNPN
DLVLDCFMGSGTTAIVAKKLGRNFIGCDMNAEYVNQANFVL

AL00053473:
>2cut SISYPHUS AL00053473 construct 433 pdb region: [A:34-205]
VIFIYARGSTEtgnlg...tlgpsi.ASNLESAfgkdgVWIQGVGgayratlgdnalprg
t.................SSAAI.REMLGLFQQAntkcpda.....tLIAGGYSQGAALA
AASIed..............ldsairdkIAGTVLFGYtknlqnrgr..............
............................................................
...........................ip................ny.......padRTK
VFCNTGDLVCtgsl..............................................
......................................................ivaaPH
LAy....................gpdargpAPEFLIE
>1g66.A SISYPHUS AL00053473 construct 434 pdb region: [A:5-204]
IHVFGARETTAspgyg....ssstv.VNGVLSAyp..gSTAEAIN..ypacggqsscgga
sysss.............VAQGI.AAVASAVNSFnsqcpst.....kIVLVGYSQGGEIM
DVALcgggdpnqgytntavqlsssavnmVKAAIFMGDpmfraglsy..............
............................................................
...........................evgtcaaggfdqrpagfscp.......saaKIK
SYCDASDPYCcngs..............................................
......................................................n.aaTH
QGy....................gseygsqALAFVKS
>1auo.A SISYPHUS AL00053473 construct 436 pdb region: [A:15-215]
ACVIWLHGLGAdryd......fmpv.AEALQESll..tTRFVLPQaptrpvtinggyemp
swydikamsparsisleeLEVSA.KMVTDLIEAQkrtgidas....rIFLAGFSQGGAVV
FHTAfi.................nwqgpLGGVIALSTyaptfgdel..............
............................................................
...........................el................sasq.....qriPAL
CLHGQYDDVVqnamgr............................................
......................................safehlksrgvtvtwqeypmGH
EV.....................lpqeihdIGAWLAA
>1bro.A SISYPHUS AL00053473 construct 437 pdb region: [A:24-277]
QPVVLIHGFPLsghs......werq.SAALLDAg....YRVITYDrrgfgqssqpttgyd
..................YDTFA.ADLNTVLETLdlq.........dAVLVGFSMGTGEV
ARYVss.................ygtarIAKVAFLASlepfllktddnpd..gaapqeff
dgivaavkadryafytgffndfynldenlgtriseeav......................
..............rnswntaasggffaaaaapttwytdfradipri.......dv.PAL
ILHGTGDRTLpienta............................................
.......................................rvfhkalpsaeyve.vegaPH
GLl.................wthaeevntaLLAFLAK
>1hlg.A SISYPHUS AL00053473 construct 438 pdb region: [A:59-372]
PVVFLQHGLLAsatnwisnlpnnsl.AFILADAg....YDVWLGNsrgntwarrnlyysp
dsvefwafs.........FDEMAkYDLPATIDFIvkktgqk.....qLHYVGHSQGTTIG
FIAFst..............nps.lakrIKTFYALAPvatvkytkslink..lrfvpqsl
fkfifgdkifyphnffdqflatevcsremlnllcsnalfiicgfdsknfntsrldvylsh
npagtsvqnmfhwtqavksgkfqaydwgspvqnrmhydqsqppyynvta.....mnvPIA
VWNGGKDLLAdpqd..............................................
......................................vglllpklpnliyhkeipfyNH
LDf..................iwamdapqeVYNDIVS
>1isp.A SISYPHUS AL00053473 construct 439 pdb region: [A:4-175]
NPVVMVHGIGGa......sfnfagi.KSYLVSQgwsr.DKLYAVDfwdktgt........
..................NYNNG.PVLSRFVQKVldetgak.....kVDIVAHSMGGANT
LYYIkn................ldggnkVANVVTLGGanrlttg.k..............
............................................................
.........................................alpgtdpn.....qkiLYT
SIYSSADMIVmnylsr............................................
..............................................ldgarnvqihgvGH
IGl..................lyssqvnslIKEGLNG
>1m33.A SISYPHUS AL00053473 construct 440 pdb region: [A:14-251]
VHLVLLHGWGLnaev......wrci.DEELSSH.....FTLHLVDlpgfgrsrgfgals.
..................LADXA.EAVLQQAPDK.............AIWLGWSLGGLVA
SQIAlt..................hperVRALVTVASspcfsardewpgi..kpdvlagf
qqqlsddqqrtverflalqtxgtetarqdaralkktvl......................
..................alpxpevdvlnggleilktvdlrqplqnv.......sx.PFL
RLYGYLDGLVprkv..............................................
......................................vpxldklwphsesyi.fakaAH
APf.....................ishpaeFCHLLVA
>1tca SISYPHUS AL00053473 construct 441 pdb region: [A:32-243]
KPILLVPGTGT.tgpq...sfdsnw.IPLSTQLg....YTPCWISpppfmlnd.......
..................TQVNT.EYMVNAITALyagsgnn.....kLPVLTWSQGGLVA
QWGLtf...............fpsirskVDRLMAFAPdykgtvlagplda..lavsapsv
wqqttgsalttalrnagglt........................................
......................................................qivPTT
NLYSATDEIVqpqvsnsp..........................................
..................................ldssylfngknvqaqavcgplfviDH
AGs..................ltsqfsyvvGRSALRS
>2ack SISYPHUS AL00053473 construct 442 pdb region: [A:110-475]
TVMVWIYGGGFysgss...tldvyngKYLAYTEe....VVLVSLSyrvgafgflalhgsq
ea................PGNVGlLDQRMALQWVhdniqffggdpktVTIFGESAGGASV
GMHIls................pgsrdlFRRAILQSGspncpwasvsvae..grrravel
grnlncnlnsdeelihclrekkpqelidvewnvlpfds......................
.....................ifrfsfvpvidgeffptslesmlnsgnf.....kktQIL
LGVNKDEGSFfllygapgfskdseskisredfmsgvklsvphandlgldavtlqytdwmd
dnngiknrdglddivgdhnvicplmhfvnkytkfgngtylyffnhrasnlvwpewmgvIH
GYe..iefvfglplvkelnytaeeealsrrIMHYWAT
>1qj4.A SISYPHUS AL00053473 construct 443 pdb region: [A:4-254]
AHFVLIHTICHgawi......whkl.KPLLEALg....HKVTALDlaasgvdprqieeig
s.................FDEYS.EPLLTFLEAL...ppge.....kVILVGESCGGLNI
AIAAdk..................ycekIAAAVFHNSvlpdtehcpsyvvdklmevfpdw
kdttyftytkdgkeitglklgftllrenlytlcgpeey......................
.....................elakmltrkgslfqnilakrpfftkegy.....gsiKKI
YVWTDQDEIFlpef..............................................
.......................................qlwqienykpdkvykveggDH
KLq..................ltktkeiaeILQEVAD
>1ede SISYPHUS AL00053473 construct 444 pdb region: [A:48-305]
DVFLCLHGEPTwsyl......yrkm.IPVFAESg....ARVIAPDffgfgksdkpvdeed
y.................TFEFHrNFLLALIERLdlr.........nITLVVQDWGGFLG
LTLP.m.................adpsrFKRLIIMNAclmtdpvtqpafsafvtqpadgf
tawkydlvtpsdlrldqfmkrwaptlteaeasayaapf......................
............pdtsyqagvrkfpkmvaqrdqacidisteaisfwqnd.....wngQTF
MAIGMKDKLLgpdv..............................................
......................................mypmkalingcpepleiadaGH
FVq.....................efgeqvAREALKH
>1vj5.A SISYPHUS AL00053473 construct 445 pdb region: [A:257-543]
PAVCLCHGFPEswys......wryq.IPALAQAg....YRVLAMDmkgygessappeiee
y.................CMEVLcKEMVTFLDKLglsq.........AVFIGHDWGGMLV
WYMAlf..................yperVRAVASLNTpfipanpnmsplesikanpvfdy
qlyfqepgvaeaeleqnlsrtfkslfrasdesvlsmhk..............vceagglf
vnspeepslsrmvteeeiqfyvqqfkksgfrgplnwyrnmernwkwackslgrkiliPAL
MVTAEKDFVLvpqm..............................................
.......................................sqhmedwiphlkrghiedcGH
WTq.................mdkptevnqiLIKWLDS

AL00053614:
>1vm7.A SISYPHUS AL00053614 construct 483 pdb region: [A:4-278]
VISVVG.SSNIDIVLkvdhftkpgetqkai....................eMNVFPGGKG
ANQAVTVAKIGe...kGCRFVTCIGNdDYSDLLIENYEKL..git..GYIRVs.LPTGRA
FIEVdkt.gQNRIIIFP..ganael.kkeli.....dWNTLSESDILLLQNEI......P
FETTLECAKRF....NGIVIFDPAPAqgine.........eifq...YLDYLTPNEKEIE
Alskdffg.........eflTVEKAAEKFLElgv...................KNVIVKL
GDK........GVLLVNK.....NEKKHFPTFKVK...aVDTTAAGDVFNGAFAVALSEG
K.NPEEAVIFGTAAAAISVT
>1v1a.A SISYPHUS AL00053614 construct 485 pdb region: [A:3-283]
EVVTAG.EPLVALVPqepghlrgkrl.........................LEVYVGGAE
VNVAVALARLGv....KVGFVGRVGEdELGAMVEERLRAE..gvdltHFRRAp.GFTGLY
LREYlpl.gQGRVFYYRkgsagsal.apgaf.....dPDYLEGVRFLHLSGITpalspeA
RAFSLWAMEEAkrr.GVRVSLDVNYRqtlwspeeargfleralp...GVDLLFLSEEEAE
Llfg................RVEEALRALSA......................PEVVLKR
GAK........GAWAFVD.....GRRVEGSAFAVE...aVDPVGAGDAFAAGYLAGAVWG
L.PVEERLRLANLLGASVAA
>2afb.A SISYPHUS AL00053614 construct 486 pdb region: [A:2-312]
KVVTFG.EIXLRLSPpdhkrifqtds.........................FDVTYGGAE
ANVAAFLAQXGl....DAYFVTKLPNnPLGDAAAGHLRKF..gvktdYIARGg.NRIGIY
FLEIgasqrPSKVVYDRahsaisea.kredfd....wEKILDGARWFHFSGITpplgkeL
PLILEDALKVAnek.GVTVSCDLNYRarlwtkeeaqkvxipfxe...YVDVLIANEEDIE
KvlgisvegldlktgklnreAYAKIAEEVTRkynf..................KTVGITL
RESisatvnywSVXVFEN.....GQPHFSNRYEIH...iVDRVGAGDSFAGALIYGSLXG
F.DSQKKAEFAAAASCLKHT
>1bx4.A SISYPHUS AL00053614 construct 487 pdb region: [A:8-332]
ILFGMG.NPLLDISAvvdkdfldkyslkpndqilaedkhkelfdelvkkfkVEYHAGGST
QNSIKVAQWMIqqphkAATFFGCIGIdKFGEILKRKAAEA..hvda.HYYEQneQPTGTC
AACItg..dNRSLIANL..aaancy.kkekhldleknWMLVEKARVCYIAGFFltv...S
PESVLKVAHHAsen.NRIFTLNLSAPfi...sqfykeslmkvmp...YVDILFGNETEAA
Tfareqgf.........etkDIKEIAKKTQAlpkmnsk.............rqRIVIFTQ
GRD........DTIMATE.....SEVTAFAVLDQDqkeiIDTNGAGDAFVGGFLSQLVSD
K.PLTECIRAGHYAASIIIR
>1lio.A SISYPHUS AL00053614 construct 488 pdb region: [A:14-350]
RVFAIG.NPILDLVAevpssfldefflkrgdatlatpeqmriystldq.fnPTSLPGGSA
LNSVRVVQKLLrk.pgSAGYMGAIGDdPRGQVLKELCDKE..glat.RFMVApgQSTGTC
AVLIne..kERTLCTHL..gacgsf.riped.....wTTFASGALIFYATAYTlta...T
PKNALEVAGYAhgipNAIFTLNLSAPfc...velykdamqslll...HTNILFGNEEEFA
Hlakvhnl.........vaaDKTALSTANKEhavevctgalrlltagqntgatKLVVMTR
GHN........PVIAAEQtadgtVVVHEVGVPVVAaekiVDTNGAGDAFVGGFLYGLSQG
K.TVKQCIMCGNACAQDVIQ
>2ajr.A SISYPHUS AL00053614 construct 489 pdb region: [A:1-294]
MVLTVTlNPALDREIfiedfqvnrlyrindlsk..................TQMSPGGKG
INVSIALSKLGv....PSVATGFVGG.YMGKILVEELRKIsklitt.NFVYV.eGETREN
IEIIdeknkTITAINFP..gpdvtdmdvnhflrry..KMTLSKVDCVVISGSIppg..vN
EGICNELVRLArer.GVFVFVEQTPR...........lleriyegpeFPNVVKPDLRGNH
A..sflgv......dlktfdDYVKLAEKLAEk....................sQVSVVSY
EVK........NDIVATR.....EGVWLIRSKEEIdt..SHLLGAGDAYVAGMVYYFIKH
GaNFLEMAKFGFASALAATR

AL00053617:
>1bx4.A SISYPHUS AL00053617 construct 481 pdb region: [A:7-333]
NILFGMGNPLLDISAVVDKDFLDKYSLKPNDQILAEDKHKELFDELVKkFKVEYHAGGST
QNSIKVAQWMIQQpHKAATFFGCIGIDKFGEILKRKAAEAHVDAHYYEQNEQPTGTCAAC
ITGDNRSLIANLAAANCYKKekhldleknWMLVEKARVCYIAGFFLTVSPESVLKVAHHA
SEN.NRIFTLNLSAPFISQFYKESLMKVMPYVDILFGNETEAATFAREQGFETkDIKEIA
KKTQALPKmnsk.............rqRIVIFTQGRDDTIMATE.....SEVTAFAVLDQ
DQKEIIDTNGAGDAFVGGFLSQLVSDKPLTECIRAGHYAASIIIRR
>1lio.A SISYPHUS AL00053617 construct 482 pdb region: [A:13-351]
MRVFAIGNPILDLVAEVPSSFLDEFFLKRGDATLATPEQMRIYSTLDQ.FNPTSLPGGSA
LNSVRVVQKLLRK.PGSAGYMGAIGDDPRGQVLKELCDKEGLATRFMVAPGQSTGTCAVL
INEKERTLCTHLGACGSFRIped.....wTTFASGALIFYATAYTLTATPKNALEVAGYA
HGIpNAIFTLNLSAPFCVELYKDAMQSLLLHTNILFGNEEEFAHLAKVHNLVAaDKTALS
TANKEHAVevctgalrlltagqntgatKLVVMTRGHNPVIAAEQtadgtVVVHEVGVPVV
AAEKIVDTNGAGDAFVGGFLYGLSQGKTVKQCIMCGNACAQDVIQH

AL00053697:
>1jeo.A SISYPHUS AL00053697 construct 340 pdb region: [A:42-161]
KIFIFG.VGRSGYIGRCFAMrlmhl.gf...............KSYFVgett........
...............tpsyekdDLLILISgsgr...........................
.teSVLTVAKKAKNinn...............................nIIAIVxe.xgn
vvefa....dltiplevk........kskylpmg.tTFEETAL..IFLDLVIAEI
>1nri.A SISYPHUS AL00053697 construct 342 pdb region: [A:70-218]
RLIYIG.AGTSGRLGVLDASecppt.fgvste...........XVKGIiaggecairhpv
egaedntkavlndlqsihfsknDVLVGIAasgr...........................
.tpYVIAGLQYAKSlga...............................lTISIAsnpkse
xaeia....diaietivg........peiltgssrlKSGTAQK..XVLNXLTTAS
>1j5x.A SISYPHUS AL00053697 construct 344 pdb region: [A:42-166]
EVLFVG.CGSSYNLALTISYyfervlki...............RTKAIpagevafqk...
...............ipdleerGLAFLFSrtgn...........................
.ttEVLLANDVLKKrnh...............................rTIGITieeesr
lakes....dlplvfpvr..........eeaivx.tKSFSXIL..LSLXFLADKI
>1moq SISYPHUS AL00053697 construct 347 pdb region: [A:466-587]
HALFLG.RGDQYPIALEGALklkeisyi...............HAEAYaagelkhgp...
...............lalidadMPVIVVA..pn...........................
.neLLEKLKSNIEEvrarggq............................LYVFAdqdagf
vssdn....mhiiemphv..............ee.vIAPIFYT..VPLQLLAYHV
>1iat.A SISYPHUS AL00053697 construct 349 pdb region: [A:334-500]
THAMLPyDQYLHRFAAYFQQgdmesngkyitksgtrvdhqtgpIVWGEpgtn........
.......gqhafyqlihqgtkmIPCDFLIpvqtqhpir...............kglhhki
llaNFLAQTEALMRgksteearkelqaagkspedlerllphkvfegnrpTNSIVft.klt
p...................................FMLGALV..AMYEHKIFVQ
>1c7q.A SISYPHUS AL00053697 construct 352 pdb region: [A:74-220]
ALVVIG.IGGSYLGARAAIEalshtfhnqmndtt.........QIYFAgqni........
......sstyishlldvlegkdLSINVISksgt...........................
.ttEPAIAFRIFRDymekkygkeeark.....................rIYVTTdrtkga
lkkladqegyetfvipdn.............igg..RYSVLTAvgLLPIAVAGLN

AL00053701:
>1gzd.A SISYPHUS AL00053701 construct 974 pdb region: [A:49-529]
RILLDYSKN..LVTEAVMQMLVDLAKsrGVEAARERMfngekinftedravlHVALRNrs
ntpilvdgkdvmpeVNRVLEKMKSFCKRVRsgewkgysgksitDVINIGIGGSDLGPLMV
TEALKpysae....GPRVWFV.SNIDGTHIAKTLATLNpeSSLFIIASKTFTTQETITNA
ETAKEWFLQSAkdp.....SAVAKHFVALSTN.....TTKVKEFGidpqNMFEFWDWVGG
RYSLWSAIGLSIALHVGFdNFEQLLSGAHWMDQHFRTTPLEKNAPVLLALLGIWYInFFG
CETHAMLPYDQYLHRFAAYFQQGDMESNGKyitksgtrvdhqTGPIVWGEPGTNGQHAFY
QLIHQGTKMIPCDFLIPVQTQHPirkg...............LHHKILLANFLAQTEALM
KgksteearkelqaagkspedfekllphkvfeGNRPTNSIVFTKLTPFILGALIAMYEHK
IFVQGVIWDINSFDQWGVELGKQLAKKIEPELD
>1c7q.A SISYPHUS AL00053701 construct 977 pdb region: [A:2-431]
AISFDYSNAlpFMQENELDYLSEFVK..AAHHMLHERkgpgsdflg......WVDWPIry
..............DKNEFSRIKQAAERIRnhsd.........ALVVIGIGGSYLGARAA
IEALShtfhnqmndTTQIYFAgQNISSTYISHLLDVLEgkDLSINVISKSGTTTEPAIAF
RIFRDYMEKKY.gk.....EEARKRIYVTTDRtkgalKKLADQEGy...ETFVIPDNIGG
RYSVLTAVGLLPIAVAGL.NIDRMMEGAASAYHKYNNPDLLTNESYQYAAVRNILY.RKG
KAIELLVNYEPSLHYVSEWWKQLFGESEGKdq..........KGLFPASVDFTTDLHSMG
QYVQEGRRNLIETVLHVKKPQIEltiqedpenidglnflagkTLDEVNKKAFQGTLLAHV
D...............................GGVPNLIVELDEMNEYTFGEMVYFFEKA
CGISGHLLGVNPFDQPGVEAYKKNMFALLGKPG

AL00054097:
>1ag2 SISYPHUS AL00054097 construct 9 pdb region: [A:125-222]
lggymlgsamsrPMIHFGnDWEDRYYRENMYRYPNQVYYRPV.DQYSNQNNFVHDCVNIT
IKQHtvttttkgenfTETDVKMMERVVEQMCVTqyqkes
>1uw3.A SISYPHUS AL00054097 construct 12 pdb region: [A:125-222]
lggymlgsamsrPLIHFGnDYEDCYYRENMHRYPNQVYYRPV.DQYSNQNNFVHDCVNIT
VKQHtvttttkgenfTETDIKIMERVVEQMCITqyqres
>1lg4.A SISYPHUS AL00054097 construct 14 pdb region: [A:54-148]
nrpgafikqgrkLDIDFG.AEGNRYYEANYWQFPDGIHYNGCsEANVTKEAFVTGCINAT
QAANqgefqkpd...NKLHQQVLWRLVQELCSLkhcefw

AL00054403:
>1eqk.A SISYPHUS AL00054403 construct 1716 pdb region: [A:22-95]
HLVDLARFAVTEHNKK.ansl..LEFEKLvs.VKQQVVA.......GTLYYFTIEVKeg.
....................daKKLYEAKVWEK..pwmdfkelqEFKP
>1stf.I SISYPHUS AL00054403 construct 1719 pdb region: [I:20-115]
ETQHIADQVRSQLEEK.ynkk..FPVFKAvs.FKSQVVA.......GTNYFIKVHVGd..
......................EDFVHLRVFQSlphenkpltlsNYQT
>1roa.A SISYPHUS AL00054403 construct 1721 pdb region: [A:23-119]
SVQRALDFAISEYNKVinkdeyySRPLQVm..AAYQQIVg......GVNYYFNVKFGrtt
ctksq.pnldncpfndqpklkeEEFCSFQINEV..pwedkisilNYKC
>2bo9.B SISYPHUS AL00054403 construct 1724 pdb region: [B:9-91]
PASRAALVAQNYINYQqgtphrvFEVQKVkq.ASMEDIPgr.....GHKYRLKFAVEeii
qk..................qvKVNCTAEVLYP.stgqetapevNFTF
>2bo9.B SISYPHUS AL00054403 construct 1725 pdb region: [B:135-214]
LVLHLAWVACGYIIWQnstedtwYKMVKIqt.VKQVQRNdd.....FIELDYTILLHnia
s...................qeIIPWQMQVLWH...pqygtkvkHNSR

AL00054407:
>1eqk.A SISYPHUS AL00054407 construct 1703 pdb region: [A:11-95]
GVEPVGnendLHLVDLARFAVTEHNKK.ANSl..LEFEKLvSVKQQVVa.GTLYYFTIEV
KEg.....................daKKLYEAKVWEK..pwmdfKELQEFKP
>1stf.I SISYPHUS AL00054407 construct 1706 pdb region: [I:10-115]
APSATQpat.AETQHIADQVRSQLEEK.YNKk..FPVFKAvSFKSQVVa.GTNYFIKVHV
GD........................EDFVHLRVFQSlphenkpLTLSNYQT
>1roa.A SISYPHUS AL00054407 construct 1708 pdb region: [A:13-119]
GIHATD.lndKSVQRALDFAISEYNKViNKDeyySRPLQV.MAAYQQIvgGVNYYFNVKF
GRttctksq.pnldncpfndqpklkeEEFCSFQINEV..pwedkISILNYKC

AL00054790:
>1dt4.A SISYPHUS AL00054790 construct 2 pdb region: [A:6-73]
DVVEIAV......PENLVGAILGKGGKTLVEYQELTGC.RIQISkkgeflpgt.......
......rnRKVTITGTP.AATQAAQYLIT
>1vig SISYPHUS AL00054790 construct 3 pdb region: [A:10-72]
DYVEINI......DHKFHRHLIGKSGANINRIKDQYKV.SVRIPpdse............
......ksNLIRIEGDP.QGVQQAKRELL
>2fmr SISYPHUS AL00054790 construct 4 pdb region: [A:4-65]
FHEQFIV......REDLMGLAIGTHGANIQQARKVPGVtAIDLDedt.............
........CTFHIYGEDqDAVKKARSFLE
>1k1g.A SISYPHUS AL00054790 construct 8 pdb region: [A:136-223]
VSDKVMIpqdeypEINFVGLLIGPRGNTLKNIEKECNA.KIMIRgkgsvkegkvgrkdgq
mlpgedepLHALVTANTmENVKKAVEQIR

AL00054814:
>1j5e.C SISYPHUS AL00054814 construct 117 pdb region: [C:38-106]
RIRGLLEKELYSAg.........LARVDIERaa......dNVAVTVHVA.......KPGV
VIGRGGERIRVLREELAkltg......knVALNVQEV
>1ega.B SISYPHUS AL00054814 construct 118 pdb region: [B:197-282]
IIREKLMRFLGAElpy.......SVTVEIERfvsnerggyDINGLILVEre....gQKKM
VIGNKGAKIKTIGIEARkdmqemfeapvhLELWVKVK
>1hh2.P SISYPHUS AL00054814 construct 119 pdb region: [P:199-275]
RVPEFVIGLMKLEipevengiveIKAIAREP.........GVRTKVAVAsndpnvdPIGA
CIGEGGSRIAAILKELK...........gEKLDVLKW
>1k0r.A SISYPHUS AL00054814 construct 122 pdb region: [A:263-326]
DPARFVANALSPA.........kVVSVSVIDqt.......ARAARVVVPd.....fQLSL
AIGKEGQNARLAARLTG............WRIDIRGD

AL00055186:
>1nyr.A SISYPHUS AL00055186 construct 922 pdb region: [A:67-222]
EEALEVLRHSTAHLMAHAIKRLYGNvkfg..VGPVIEGGFYYDFDIDQNISSDDFEQIEK
TMKQIVNENMKIERKVVSRDEAKElfs..ndeyklelidaiped.ENVTLYSQGD.FTDL
CRGVHVPSTAKIKEFKLLSTAGaywrgdsnnKMLQRIYGTAF
>1v7o.A SISYPHUS AL00055186 construct 923 pdb region: [A:1-151]
XYSIEVRTHSALHVVKGAVVKVLGSeakwtySTYVKGNKGVLIVKFDRKPSDEEIREIER
LANEKVKENAPIKIYELPREEAEKxfgedxydlfpv.....pedvRILKVVVIEDwNVNA
CNKEHTKTTGEIGPIKIRKVRFrks......KGLLEIHFELL

AL00055294:
>1qkl.A SISYPHUS AL00055294 construct 1142 pdb region: [A:853-925]
TTPYMTKYERARVLGTRALQIAMCapvmvelegetdpLLIAMKELKArkipIIIRRYLPD
GSYEDWGVDELII
>1i3q.F SISYPHUS AL00055294 construct 1143 pdb region: [F:81-153]
TTPYMTKYERARILGTRALQISMNapvfvdlegetdpLRIAMKELAEkkipLVIRRYLPD
GSFEDWSVEELIV

AL00055464:
>2tbd SISYPHUS AL00055464 construct 949 pdb region: [A:30-120]
CFAIYT..............................................tKEKAALL
YKKImeky...............svTFISRHNSY........NHNILFFLTphr......
..........hrvsainnyaqkl..........ctfs....fLICK........gvnkey
LMYSALTr......dpfsvIEESL.
>1l2m.A SISYPHUS AL00055464 construct 950 pdb region: [A:13-114]
NYFLTYpkcdl.........................................tKENALSQ
ITNLqtpt...............nkLFIKICRELh...engePHLHILIQFegk......
..........ynctn.qrffdlv......sptrsahf....hPNIQ........gaksss
DVKSYIDk........dgdVLEWG.
>1f08.A SISYPHUS AL00055464 construct 951 pdb region: [A:191-290]
QWVLAVfglae........................................vfFEASFEL
LKKQ....................cSFLQMQKRSh...eg.gTCAVYLICFnta......
..........ksretvrnlmanm......lnvreec......LMLQ.......ppkirgl
SAALFWFksslspa.....TLKHG.
>1m55.A SISYPHUS AL00055464 construct 953 pdb region: [A:4-169]
FYEVIVrvpfdveehlpgisdsfvdwvtgqiwelppesdlnltlveqpqltvaDRIRRVF
LYEWnkfs..............kqeSKFFVQFEKg...se.yFHLHTLVETsgi......
..........ssmvl.gryvsqiraqlvkvvfqgiepqindwVAITkvkkggankvvdsg
YIPAYLLpkvqpe...lqwAWTNL.
>1p4d.ALC SISYPHUS AL00055464 construct 954 pdb region: [A:79-198,A:1-35]
GYDLTFsapksvsmmamlggdkrlid.........................ahNQAVDFA
VRQVealastrvmtdgqsetvltgnLVMALFNHDtsrdqepqLHTHAVVANvtqhngewk
tlssdkvgktgfienvyanqiafgr................mMSIA........qvrsag
SAGNYYTdkdnyyvlgsmgERWAG.
>1omh.ALC SISYPHUS AL00055464 construct 955 pdb region: [A:83-194,A:1-38]
GLDLTFsapksvslqalvagdaeiik.........................ahDRAVART
LEQAearaqarqkiqgktriettgnLVIGKFRHEtsrerdpqLHTHAVILNxtkrsdgqw
ralkn.....deivkatrylga...................xLSHX.......vltrqdi
GRAASYYgda.........SEWQG.

AL00055593:
>1sph.A SISYPHUS AL00055593 construct 728 pdb region: [A:2-85]
AQKTFKVTADSgIHARPATVLVQTAskydadVNLEY............NGKTVNlkdIMG
VMSLgia..............KGAEITISASgadENDALNALEETMKSeg
>1j5y.A SISYPHUS AL00055593 construct 733 pdb region: [A:71-169]
VSRLVAVKHAPeEIKEELLCVVRNG......GRIVDvivehpvygeirGIIDVS..sEEE
VLKFvnlxexakteplltlsgGVHLHTIEAP...DEETXERIXRELKKkg

AL00055723:
>1eq6.A SISYPHUS AL00055723 construct 746 pdb region: [A:33-212]
NKEVELYggAITTVVPPGFIDAstlrevpdtQEVYVNsrrdeeefedglatNESIIVDLL
EtvdksDLKEAWQFHVEDLTEL...................ngttkWEALQEDTVQqg..
TKFTGLVMEvankwgkpdlaQTVVIGVALIRLtqFDTDVVISINVPltkeeasqasnkel
parchavYQLLQEMVRKFHVV
>1v2b.B SISYPHUS AL00055723 construct 748 pdb region: [B:18-186]
FQTYNGD..GFKLQIPSKWNPNk.eveypgqVLRFEDnfda..........TSNVIVAIT
PtdkksITDFGSPEQFLSQVDYllgrqaysgktdseggfesdavaiANVLETSTAEvggk
QYYYLSILTrta....dgneGGKHQLVTATVN..DGKLYICKAQAGdk............
.rwfkgaKKFVENTATSFSLA

AL00056022:
>1s2h.A SISYPHUS AL00056022 construct 1006 pdb region: [A:11-195]
itlrgsaEIVAEFFSFGINSILYQRGIYPSETFTRVQKYGLTLLVTTDLELIKYLNNVVE
QLKDWlykcsVQKLVVVISNIEsgEVLERWQFDIECDktakddsapreksqKAIQDEIRS
VIAQITATVTFLPLLEVSCSFDLLIYTdkdlvvpekweesgpqfitnseevrlrsfttti
hkvns
>1duj.A SISYPHUS AL00056022 construct 1007 pdb region: [A:13-197]
itlrgsaEIVAEFFSFGINSILYQRGIYPSETFTRVQKYGLTLLVTTDLELIKYLNNVVE
QLKDWlykcsVQKLVVVISNIEsgEVLERWQFDIECDktakddsapreksqKAIQDEIRS
VIRQITATVTFLPLLEVSCSFDLLIYTdkdlvvpekweesgpqfitnseevrlrsfttti
hkvns
>1go4.A SISYPHUS AL00056022 construct 1008 pdb region: [A:11-195]
itlrgsaEIVAEFFSFGINSILYQRGIYPSETFTRVQKYGLTLLVTTDLELIKYLNNVVE
QLKDWlykcsVQKLVVVISNIEsgEVLERWQFDIECDktakddsapreksqKAIQDEIRS
VIAQITATVTFLPLLEVSCSFDLLIYTdkdlvvpekweesgpqfitnseevrlrsfttti
hkvns

AL00057282:
>1kgm.A SISYPHUS AL00057282 construct 64 pdb region: [A:3-34]
TCEPGTTFKDkCNTCRCGSDGkSAACTLKACP
>1kj0.A SISYPHUS AL00057282 construct 65 pdb region: [A:3-33]
ECTPGQTKKQdCNTCNCTPTG.VWACTRKGCP

AL00057413:
>2hgf SISYPHUS AL00057413 construct 702 pdb region: [A:42-122]
FKKSAKTTLIkidpalKIKTKKVNTADQCANRCTRNKglpfTCKAFVFDKarKQCLWFpf
nsmssgVKKEF.GHE.FDLYENK
>1i8n.A SISYPHUS AL00057413 construct 703 pdb region: [A:47-122]
WSKRPGWKLPdn....LLTKTEFTSVDECRKMCEESAv.epSCYILQINTetNECYRNne
gdvtw.SSLQYdQPN.VVQWHLH
>1hky.A SISYPHUS AL00057413 construct 704 pdb region: [A:12-80]
TCYQNGVSFTgg...kAISEAKAASSQACQELCEKDA....KCRFFTLAS..GKCSLFad
d.....AALRPtKSDgAVSGNKR

AL00057468:
>1ovo.A SISYPHUS AL00057468 construct 21 pdb region: [A:14-56]
PAC.PKDY...RPVCGSD...NKTYSNKCNFCNAvves.....ngtLTLNHFGKC
>1z7k.B SISYPHUS AL00057468 construct 25 pdb region: [B:21-63]
ILC.NKAL...NPVCGTD...GVTYDNECVLCAHnleq.....gtsVGKKHDGEC
>1tbr.R SISYPHUS AL00057468 construct 26 pdb region: [R:6-48]
CAC.PHAL...HRVCGSD...GETYSNPCTLNCAkfng.....kpeLVKVHDGPC
>1bmo.A SISYPHUS AL00057468 construct 29 pdb region: [A:82-132]
TSC.PAPIgefEKVCSND...NKTFDSSCHFFATkctlegtkkghkLHLDYIGPC
>1lr7.A SISYPHUS AL00057468 construct 30 pdb region: [A:91-135]
PDC.SNITwk.GPVCGLD...GKTYRNECALLKArcke.....qpeLEVQYQGKC
>1bus SISYPHUS AL00057468 construct 31 pdb region: [A:15-57]
VYC.TRES...NPHCGSN...GETYGNKCAFCKAvmks.....ggkINLKHRGKC
>1pce SISYPHUS AL00057468 construct 32 pdb region: [A:18-60]
PDC.SRIY...DPVCGTD...GVTYESECKLCLArien.....kqdIQIVKDGEC
>1an1.I SISYPHUS AL00057468 construct 33 pdb region: [I:4-40]
CAC.PKIL...KPVCGSD...GRTYANSCIARCNg...........VSIKSEGSC
>1iw4.A SISYPHUS AL00057468 construct 34 pdb region: [A:12-54]
CRC.NKMLg..DLICAVIgdaKEEHRNMCALCCE.........hpgGFEYSNGPC

AL00057492:
>2psp.A SISYPHUS AL00057492 construct 705 pdb region: [A:5-50]
acRCSrQDPKNRVNCGFpGITSDQCFTSGCCFDSQVPGVPWCFKPL
>1hi7.A SISYPHUS AL00057492 construct 707 pdb region: [A:4-48]
teTCT.VAPRERQNCGFpGVTPSQCANKGCCFDDTVRGVPWCFYPN
>1pe3.1 SISYPHUS AL00057492 construct 708 pdb region: [1:8-52]
anQCA.VPAKDRVDCGYpHVTPKECNNRGCCFDSRIPGVPWCFKPL

AL00063410:
>1hr6.B SISYPHUS AL00063410 construct 877 pdb region: [B:47-214]
SATVGIFVDagsraenvknNGTAHFLEHLAFkgtqnr...........pqQGIELeieni
g...shLNAYTsr....eNTVYYAKSLq..edIPKAVDILSDILtks......vldnsai
er.erdviireseevd..kmydevvfdhlheitykdqplgrtilgpikniksitrtdlkd
yitknykg.........drMVLAGAG
>1hr6.A SISYPHUS AL00063410 construct 880 pdb region: [A:256-448]
LFHIQIGFEglpidhp..dIYALATLQTLLGgggsfsaggpgkgmysrlyTHVLNqy...
.yfvenCVAFNhsysdsgIFGISLSCIp..qaAPQAVEVIAQQMyntfankdlrltedev
sr.aknqlkssllmnl..esklveledmgrqvlmhgrkip..vnemiskiedlkpddisr
vaemiftgnvnnagngkgrATVVMQG
>1ezv.A SISYPHUS AL00063410 construct 885 pdb region: [A:47-211]
TASVGVVFGsgaanenpynNGVSNLWKNIFL..................sKENSAvaake
g...laLSSNIsr....dFQSYIVSSLp..gsTDKSLDFLNQSFiqqkan...llsssnf
ea.tkksvlkqvqdfed.ndhpnrvlehlhstafqntplslptrgtleslenlvvadles
fannhfln.........snAVVVGTG
>1ezv.B SISYPHUS AL00063410 construct 888 pdb region: [B:236-357]
DSVAAIGIPvn...ka..sLAQYEVLANYLTsal................SELSGli...
......SSAKLdkftdggLFTLFVRDQ.dsavVSSNIKKIVADLkkgkdlsp........
...ainytklknavqn..esvsspie.....................lnfdavkdfkl..
.................gkFNYVAVG
>1ppj.B SISYPHUS AL00063410 construct 892 pdb region: [B:252-428]
LVHAALVAEsaaigsa..eANAFSVLQHVLGagphvkrgsna.......tSSLYQavakg
vhqpfdVSAFNasysdsgLFGFYTISQa..asAGDVIKAAYNQVktiaqg...nlsnpdv
qa.aknklkagylmsv..essegfldevgsqalaagsytp..pstvlqqidavadadvin
aak.kfvs.........grKSMAASG
>1ie0.ALC SISYPHUS AL00063410 construct 893 pdb region: [A:31-145,A:17-23]
GVVNKFDIRfcqpnkqamkPDTIHTLEHLLAf................tiRSHAEkydhf
..diidISPMGx......QTGYYLVVSge.ptSAEIVDLLEDTMkeaveit.........
..........................eipaanekqcgqaklh...........dlegakr
lmrfwl.............PYVRHCG
>1j6w.ALC SISYPHUS AL00063410 construct 894 pdb region: [A:31-147,A:17-23]
DNITVFDLRfcipnkeilsPKGIHTLEHLFAg................fxRDHLN.gdsi
..eiidISPXGc......RTGFYXSLIgt.pnEQKVSEAWLASXqdvlgvq.........
.......................dqasipelniyqcgsyteh...........sledahe
iaknvi.............PAVRIAK
>1j6x.ALC SISYPHUS AL00063410 construct 895 pdb region: [A:32-141,A:18-24]
DLIVKYDVRfkqpnrdhxdXPSLHSLEHLVAe................iiRNHAN.....
..yvvdWSPXGc......QTGFYLTVLnh.dnYTEILEVLEKTXqdvlkak.........
..........................evpasnekqcgwaanh...........tlegaqn
larafl.............PYVRIAD
>1vje.ALC SISYPHUS AL00063410 construct 896 pdb region: [A:34-144,A:20-26]
DQISKYDLRflqpnqgaidPAAIHTLEHLLAg................ymRDHLE.....
..gvvdVSPMGx......RTGMYMAVIge.pdEQGVMKAFEAALkdtaghd.........
.........................qpipgvselecgnyrdh...........dlaaarq
hardvl.............PYVRLAG

AL00063412:
>1hr6.B SISYPHUS AL00063412 construct 897 pdb region: [B:47-214]
SATVGIFVDagsraenvknNGTAHFLEHLAFkgtqnr...........pqQGIELeieni
g...shLNAYTsr....eNTVYYAKSLq..edIPKAVDILSDILtks......vldnsai
er.ERDVIIRESEEVD..kmydevvfdhlheitykdqplgrtilgpikniksitrtdlkd
yitknykg.........drMVLAGAG
>1hr6.A SISYPHUS AL00063412 construct 900 pdb region: [A:256-448]
LFHIQIGFEglpidhp..dIYALATLQTLLGgggsfsaggpgkgmysrlyTHVLNqy...
.yfvenCVAFNhsysdsgIFGISLSCIp..qaAPQAVEVIAQQMyntfankdlrltedev
sr.AKNQLKSSLLMNL..esklveledmgrqvlmhgrkip..vnemiskiedlkpddisr
vaemiftgnvnnagngkgrATVVMQG
>1ezv.A SISYPHUS AL00063412 construct 905 pdb region: [A:47-211]
TASVGVVFGsgaanenpynNGVSNLWKNIFL..................sKENSAvaake
g...laLSSNIsr....dFQSYIVSSLp..gsTDKSLDFLNQSFiqqkan...llsssnf
ea.TKKSVLKQVQDFEd.ndhpnrvlehlhstafqntplslptrgtleslenlvvadles
fannhfln.........snAVVVGTG
>1ezv.B SISYPHUS AL00063412 construct 908 pdb region: [B:236-357]
DSVAAIGIPvn...ka..sLAQYEVLANYLTsal................SELSGli...
......SSAKLdkftdggLFTLFVRDQ.dsavVSSNIKKIVADLkkgkdlsp........
...AINYTKLKNAVQN..esvsspie.....................lnfdavkdfkl..
.................gkFNYVAVG
>1ppj.B SISYPHUS AL00063412 construct 912 pdb region: [B:252-428]
LVHAALVAEsaaigsa..eANAFSVLQHVLGagphvkrgsna.......tSSLYQavakg
vhqpfdVSAFNasysdsgLFGFYTISQa..asAGDVIKAAYNQVktiaqg...nlsnpdv
qa.AKNKLKAGYLMSV..essegfldevgsqalaagsytp..pstvlqqidavadadvin
aak.kfvs.........grKSMAASG

AL00063492:
>1hx1.B SISYPHUS AL00063492 construct 1786 pdb region: [B:158-255]
ELKKLKHLEKSVEKIADQLEELnkeltgiqqgflpkdlqaealckldRRVKATIEQFMKI
LEEIDTLILP......enFKDSRLKRKGLVKKVQAFLAECDTVE
>1i6z.A SISYPHUS AL00063492 construct 1787 pdb region: [A:103-200]
ELKKLKDLEVSAEKIANHLQELnkelsgiqqgflakelqaealckldRKVKATIEQFMKI
LEEIDTMVLP......eqFKDSRLKRKNLVKKVQVFLAECDTVE
>1m7k.A SISYPHUS AL00063492 construct 1788 pdb region: [A:379-456]
SIKKIIHVLEKVQYLEQEVEEFvgkk...................tdKAYWLLEEMLTKE
LLELDSVETG......g.QDSVRQARKEAVCKIQAILEKLEKKG
>1uk5.A SISYPHUS AL00063492 construct 1789 pdb region: [A:28-105]
GVLKVEAILEKVQGLEQAVDSFegkk...................tdKKYLMIEEYLTKE
LLALDSVDPE......g.RADVRQARRDGVRKVQTILEKLEQKA
>1ugo.A SISYPHUS AL00063492 construct 1791 pdb region: [A:16-93]
SISRLQEIQREVKAIEPQVVGFsgls...................ddKNYKRLERILTKQ
LFEIDSVDTE......g.KGDIQQARKRAAQETERLLKELEQNA

AL00063763:
>1h5p.A SISYPHUS AL00063763 construct 356 pdb region: [A:603-662]
SELPVTCG...EVKGTLYKERFKQ.gtSKKCIQS.edKKWFTPREFEIEGDRGAS.....
.....KNWKLSIRCG
>1oqj.A SISYPHUS AL00063763 construct 357 pdb region: [A:93-152]
IAYPITCG...ESKAILLWKKFVCpgiNVKCVKF.n.DQLISPKHFVHLAGKSTL.....
.....KDWKRAIRLG
>1mr1.C SISYPHUS AL00063763 construct 358 pdb region: [C:216-288]
SHMRVYHEcfgKCKGLLVPELYSSp..SAACIQCldcRLMYPPHKFVVHSHKALEnrtch
wgfdsANWRAYILLS

AL00068994:
>1k40.A SISYPHUS AL00068994 construct 1736 pdb region: [A:922-1046]
DKVYENVTGLVKAVIEMSSKIqPAPPEEYVPMVKEVGLALRTLLATVDETIPALPASTHR
EIEMAQKLLNSDLGELISKMKLAQQYVMtSLQQEYKKQMLTAAHALAVDAKNLLDVIDQA
RLKML
>1pv3.A SISYPHUS AL00068994 construct 1737 pdb region: [A:923-1047]
DKVYENVTGLVKAVIEMSSKIqPAPPEEYVPMVKEVGLALRTLLATVDESLPVLPASTHR
EIEMAQKLLNSDLAELINKMKLAQQYVMtSLQQEYKKQMLTAAHALAVDAKNLLDVIDQA
RLKMI

AL00069572:
>1jw9.B SISYPHUS AL00069572 construct 1352 pdb region: [B:23-167,B:190-237]
FDGQEALKDSRVLIVGLGGLGCAASQYLASAGVGNLTLLDFDTVSLSNLQRQTLHSDATV
GQPKVESARDALTRINPHIAITPVNALldda..eLAALIAEHDLVLDCTDNVAVRNQLNA
GCFAA............KVPLVSGAAIRMEGQITVFTYqAGVMAPLIGVIGSLQAMEAIK
MLAGYgkpasgkIVMYDamt....cQFREMK
>1yov.A SISYPHUS AL00069572 construct 1353 pdb region: [A:22-168,A:487-533]
DHGQEALESAHVCLINATATGTEILKNLVLPGIGSFTIIDGNQVSGEDAGNNFFLQRSSI
GKNRAEAAMEFLQELNSDVSGSFVEESpenlldnDPSFFCRFTVVVATQLPESTSLRLAD
VLWNS............QIPLLICRTYGLVGYMRIIIKeAAEPHTIAAFLGGAAAQEVIK
IITKQfvifn.nTYIYSgms....qTSATFQ
>1yov.B SISYPHUS AL00069572 construct 1354 pdb region: [B:40-195,B:289-336]
ESLQFLLDTCKVLVIGAGGLGCELLKNLALSGFRQIHVIDMDTIDVSNLNRQFLFRPKDI
GRPKAEVAAEFLNDRVPNCNVVPHFNKiqd...fNDTFYRQFHIIVCGLDSIIARRWING
MLISLlnyedgvldpssIVPLIDGGTEGFKGNARVILPgIPAVASTNAVIAAVCATEVFK
IATSAyiplnnyLVFNDvdg....lYTYTFE

AL00069960:
>1hdl.A SISYPHUS AL00069960 construct 16 pdb region: [A:2-55]
NEDQEMCHEFQAFMKNGKLFCpqdkkffqsldgimfINKCATCKMILEKEAKSQ
>1h0z.A SISYPHUS AL00069960 construct 17 pdb region: [A:6-59]
TSYAELCNEYRKLVRNGKLACtrendpiqgpdgkvhGNTCSMCEVFFQAEEEEK

AL00074653:
>1tol.A SISYPHUS AL00074653 construct 672 pdb region: [A:151-213]
AGKTCTLRIKLAPDGMLLDIKPEGgd..PALCQAALAAAKLAkipkpps....qavyevF
KNAPLDFKP
>1lr0.A SISYPHUS AL00074653 construct 674 pdb region: [A:50-118]
NGXSVEVLIEXLPDGTITNASVSRssgdKPFDSSAVAAVRNVgripexqqlpratfdslY
RQRRIIFKP

AL00088696:
>1sgv.A SISYPHUS AL00088696 construct 108 pdb region: [A:236-291]
fARRDLTAAeasaaang...................................RSLPA..v
gid...........GVYAACDA.d..gRVIALLRDEGs......................
................RTRSVAVLR
>1q7h.A SISYPHUS AL00088696 construct 110 pdb region: [A:70-145]
rNIVTVDEGaephilng...................................SDLFApgi
vsxddsirk.....GDXIFVKSsk..gYFIAVGXAEXdage...vxat............
............krgkAARIIHFPG
>1vhk.A SISYPHUS AL00088696 construct 112 pdb region: [A:2-72]
.QRYFIELT.kqqieea...................................PTFSItge
evhhivnvxrxnegDQIICCSQd....GFEAKCELQSvskd...................
..............kvSCLVIEWTN
>1g8f.A SISYPHUS AL00088696 construct 114 pdb region: [A:32-163]
iLVWNLTPRqlcdielilnggfspltgflnendyssvvtdsrladgtlwtipITLDVdea
fan..qikpd....TRIALFQDd...eIPIAILTVQDvykp...nktieaervfrgdp.e
hpaisylfnvagdyyvGGSLEAIQL
>1v47.A SISYPHUS AL00088696 construct 115 pdb region: [A:5-133]
lPALEIGEDerldlenlatgaffpvkgfmtreealsvahemrlptgevwtipILLQFrek
pr....vgpg....NTVALLHG....gERVALLHVAEayel...dlealaravfgtdset
hpgvarly.gkgpyalAGRVEVLKP
>1jhd.A SISYPHUS AL00088696 construct 116 pdb region: [A:31-166]
lPSVVISSQaagnavmmgagyfsplqgfmnvadamgaaekmtlsdgsffpvpVLCLLen.
.tdaigda......KRIALRDPnvegnPVLAVMDIEAieevsdeqmavmtdkvyrttdmd
higvktfn.sqgrvavSGPIQVLNF

AL00088995:
>1otr.A SISYPHUS AL00088995 construct 1731 pdb region: [A:9-49]
HESKLSILMDMFPAISKSKLQVHLLEnnnDLDLTIGLLLKE
>1wgl.A SISYPHUS AL00088995 construct 1732 pdb region: [A:9-49]
SEEDLKAIQDMFPNMDQEVIRSVLEAqrgNKDAAINSLLQM
>2di0.A SISYPHUS AL00088995 construct 1734 pdb region: [A:13-53]
LDSLISQVKDLLPDLGEGFILACLEYyhyDPEQVINNILEE

AL00089800:
>1p6o.A SISYPHUS AL00089800 construct 998 pdb region: [A:10-147]
WDQKGMDIAYEEAALGYKEG.GVPIGGCLINnkDGSVLGRGHNMRFQKGSATLHGEISTL
ENCGRlegkv.yKDTTLYTTLSPCDMCTGAIIMYGIPRCVVGENvnfkskge...kylqt
r........GHEVVVVDD.ERCKKIMKQFIDE
>2b3j.A SISYPHUS AL00089800 construct 1000 pdb region: [A:3-147]
NDIYFMTLAIEEAKKAAQLG.EVPIGAIITK..DDEVIARAHNLRETLQQPTAHAEHIAI
ERAAKvlgswrlEGCTLYVTLEPCVMCAGTIVMSRIPRVVYGADdpkggcsgslmnllqq
snfnh....RAIVDKGVLkEACSTLLTTFFKN

AL00100877:
>1dj0.A SISYPHUS AL00100877 construct 1118 pdb region: [A:11-252]
KIALGIEYDGskyygwqrqn.evrsvqeklekalsqvanepit.VFCAGRTDAGVHGtGQ
VVHFettalrkdaawtlgvnanlpgdiavrwvktvpddfharfsa.....TARRYRYIIy
nhrlrpavlskgvthfyepl...daermhraaqcllgendftsfravqcqsrt.......
..........pwrnvmHINVTRHgp.....yVVVDIKANAfvhhMVRNIVGSLMevgahn
qpeswiaellaakdrtlaa..atakaegLYLVavdy
>1r3e.A SISYPHUS AL00100877 construct 1120 pdb region: [A:12-207]
HGILVAYKPKgp............tshdvvdevrkklk..trk.VGHGGTLDPFACG.VL
IIGVn..............................qgtrilefykd....LKKVYWVKMr
lglitetfditgevveerec.nvteeeireaifsfvgeydqvppaysakkykgerlykla
regkiinlppkrvkifKIWDVNIeg....rdVSFRVEVSPgt..YIRSLCMDIGyklgc.
......................gataveLVREsvgp
>1sgv.B SISYPHUS AL00100877 construct 1121 pdb region: [B:6-206]
PGIVVIDKPAgm............tshdvvgrcrrifa..trr.VGHAGTLDPMATG.VL
VIGIe..............................ratkilgllta....APKSYAATIr
lgqttstedaegqvlqsvpakhltieaidaamerlrgeirqvpssvsaikvggrrayrla
rqgrsvqlearpiridRFELLAArrrdqlidIDVEIDCSSgt..YIRALARDLGdalgv.
......................gghvtaLRRTrvgr
>1ksk.A SISYPHUS AL00100877 construct 1122 pdb region: [A:60-207]
PRYFXLNKPQgy..vcstdd.pdhptvlyfldep.....vawk.LHAAGRLDIDTTG.LV
LXTD................................dgqwshritsprhhCEKTYLVTLe
sp.....................vaddtaeqfakgvqlh.....................
.......nekdltkpaVLEVITP........TQVRLTISEgryhQVKRXFAAVG......
.......................nhvveLHRErigg
>1v9f.A SISYPHUS AL00100877 construct 1124 pdb region: [A:91-286]
EDIIIINKPRdl..vvhpgagnpdgtvlnallhyyppiadvpr.AGIVHRLDKDTTG.LM
VVAKt.............................vpaqtrlveslq.rreITREYEAVA.
ig.....................hmtaggtvdepisrhptkrthmavh............
........pmgkpavtHYRIMEHfrv....hTRLRLRLETgrthQIRVHMAHIThplvgd
pvyggrprppkgaseafistlrkfdrqaLHATmlrl
>1v9k.A SISYPHUS AL00100877 construct 1125 pdb region: [A:100-289]
DHILVLNKPSgt..avhggsg.lsfgvieglralrpearf....LELVHRLDRDTSG.VL
LVAKk.............................rsalrslheqlr.ekgXQKDYLALVr
gq.....................wqshvksvqapllknilqsgerivrvs..........
........qegkpsetRFKVEERyaf....aTLVRCSPVTgrthQIRVHTQYAGhpiafd
drygdrefdrqlteagt.....glnrlfLHAAalkf
>1szw.ALC SISYPHUS AL00100877 construct 1126 pdb region: [A:43-161,A:303-339,A:22-34]
HILVRILKNG..............cntrfvadalakflkihareVSFAGQKDKHAVT.EQ
WLCArvpgkexpd..lsafqle...gcqvleyarhkrklrlg.al.....KGNAFTLVL.
................revsnrddveqrlidicvkgvpnyfg..................
............lypqQLSWNWWdd....vtVEIRFWLPAgs..FATSVVRELInanpe.
...........................dFVVVedlg
>2ey4.A SISYPHUS AL00100877 construct 1128 pdb region: [A:49-210]
FGVINLDKPPgp............tshevvawikkiln..lek.AGHGGTLDPKVSG.VL
PVALe..............................katrvvqallp....AGKEYVALMh
lh..................gdvpedkiiqvmkefegeiiqrpplrsavk..........
.......rrlrtrkvyYIEVLEIeg....rdVLFRVGVEAgt..YIRSLIHHIGlalgv.
......................gahmseLRRTrsgp

AL00100897:
>4sgb.I SISYPHUS AL00100897 construct 56 pdb region: [I:2-49]
ICTNCcagyKGCNYYSANGAFICEGQSdpkkpkacplnCDPhIAYSKC
>1fyb.A SISYPHUS AL00100897 construct 58 pdb region: [A:61-108]
ICTNCcagtKGCKYFSDDGTFVCEGESdprnpkacprnCDPrIAYGIC
>1pju.ALC SISYPHUS AL00100897 construct 60 pdb region: [A:86-116,A:2-15]
GCTTCctgyKGCYYFGKDGKFVCEGESdepk..actreCGN.LGFGIC

AL00102449:
>1t4y.A SISYPHUS AL00102449 construct 1009 pdb region: [A:12-102]
PLLLQLFV.DTRPLSQHIVQRVKNILAAVeatvpISLQVINVADQPQLveyyrlvvtpal
vki.gpgsrqvlsgidltdqlanqlpqwlvqqe
>1r5p.A SISYPHUS AL00102449 construct 1010 pdb region: [A:7-96]
TYVLKLYVaGNTPNSVRALKTLKNILEQEfqgi.YALKVIDVLKNPQLaeedkilatptl
skilpppvrkiig..dlsdrervligldllyee

AL00103120:
>1p4d.A SISYPHUS AL00103120 construct 971 pdb region: [A:1-287]
MMSIAQVr..SAGSAGnyytdkdnyyvlgsm.GERWAGRGAEQLGLQGSVDKDVFTRLLE
GRLPDGAdlsrmqdgsnr.HRPGYDLTFSAPKSVSMMAMLGGDKRLIDAHNQAVDFAVRQ
VEALASTRVMTDGQSETVLTGNLVMALFNHDTSRDQEPQLHTHAVVANVTQH.NGEWKTL
ssdkvgktgFIENVYANQIAFGRLYREKLKEQVEALGYETEVVGKhGMWEMPGV...PVE
AFSgrsqtireavgedaslksrdvaaldtrkskqh......vdpeIKMAEWMQTLKETGF
D
>1omh.A SISYPHUS AL00103120 construct 972 pdb region: [A:1-291]
XLSHXVLtrqDIGRAAsyyedgaddyyakdgdASEWQGKGAEELGLSGEVDSKRFRELLA
GNIGEGHrixrsatrqdskERIGLDLTFSAPKSVSLQALVAGDAEIIKAHDRAVARTLEQ
AEARAQARQKIQGKTRIETTGNLVIGKFRHETSRERDPQLHTHAVILNXTKRsDGQWRAL
.........KNDEIVKATRYLGAVYNAELAHELQKLGYQLRYGKD.GNFDLAHIdrqQIE
GFSkrteqiaewyaargldpnsvsleqkqaakvlsrakktsvdreALRAEWQATAKELGI
D

AL00103575:
>1olz.A SISYPHUS AL00103575 construct 699 pdb region: [A:481-534]
FCGKh..GTCEDCVLARDp.YCAWSPpta......TCVALHQT...espsrGLIQEmsgd
asVCPD
>1shy.B SISYPHUS AL00103575 construct 700 pdb region: [B:519-563]
GCRHf..QSCSQCLSAPPfvQCGWCHd........KCVRSEEC...lsg..TWTQQ....
..ICLP

AL10047861:
>1l9l.A SISYPHUS AL10047861 construct 944 pdb region: [A:3-72]
DYRTCLTIVQKLKKMVd.kpt.qrsVSNAATRVCRTGRsrwRDVCRNFMRR....YQSRV
IQglvagETaQQICED
>1m12.A SISYPHUS AL10047861 construct 945 pdb region: [A:4-74]
YCEVCEFLVKEVTKLIdnnkt.ekeILDAFDKMCSKLPkslSEECQEVVDT....YGSSI
LSilleeVSpELVCSM
>1of9.A SISYPHUS AL10047861 construct 946 pdb region: [A:4-73]
LCNLCTGLINTLENLLt.tkg.adkVKDYISSLCNKASgfiATLCTKVLDF....GIDKL
IQliedkVDaNAICAK
>1o82.A SISYPHUS AL10047861 construct 947 pdb region: [A:8-70]
PAAVAGTVLNVVEAGG.........WVTTIVSILTAVG...SGGLSLLAAAgresIKAYL
KKeikkkGK.RAVIAW
>1nkl.A SISYPHUS AL10047861 construct 948 pdb region: [A:3-72]
FCESCRKIIQKLEDMVgpqpn.edtVTQAASQVCDKLK.ilRGLCKKIMRS....FLRRI
SWdiltgKKpQAICVD

AL10050021:
>1rie.A SISYPHUS AL10050021 construct 937 pdb region: [A:135-165]
LIGVCTHLGCVPianagd..............fggYYCPCHGSHY
>1brf.A SISYPHUS AL10050021 construct 938 pdb region: [A:1-45]
AKWVCKICGYIYdedagdpdngispgtkfeelpddWVCPICGAPK
>1fqt.B SISYPHUS AL10050021 construct 939 pdb region: [B:39-70]
TQDRCTHGDWSLsdggyle.............gdvVECSLHMGKF
>1q5w.A SISYPHUS AL10050021 construct 940 pdb region: [A:5-30]
AMWACQHCTFMNqpgt...................GHCEMCSLPR
>1zin.ALC SISYPHUS AL10050021 construct 942 pdb region: [A:146-160,A:126-137]
KPGVCDKCGGELyqr..................grRICRNCGATY

AL10050155:
>1kwa.A SISYPHUS AL10050155 construct 611 pdb region: [A:488-567]
SRLVQFQKntd......ePMGITLKmne.................lnhCIVARIMH....
....GGMIhrqgtLHVGDEIREINGISVanQTVEQLQKMLRem.....rGSITFKI
>1be9.A SISYPHUS AL10050155 construct 613 pdb region: [A:311-390]
PRRIVIHR.gs......tGLGFNIIgged................gegIFISFILA....
....GGPAdlsgeLRKGDQILSVNGVDLrnASHEQAAIALKna.....gQTVTIIA
>1qlc.A SISYPHUS AL10050155 construct 615 pdb region: [A:158-243]
VMEIKLIK.gp......kGLGFSIAggvgn..........qhipgdnsIYVTKIIE....
....GGAAhkdgrLQIGDKILAVNSVGLedVMHEDAVAALKnt.....yDVVYLKV
>1qav.A SISYPHUS AL10050155 construct 617 pdb region: [A:79-160]
RRRVTVRKada......gGLGISIKggren...............kmpILISKIFK....
....GLAAdqteaLFVGDAILSVNGEDLssATHDEAVQALKkt.....gKEVVLEV
>1qau.A SISYPHUS AL10050155 construct 621 pdb region: [A:15-97]
VISVRLFKrkv......gGLGFLVKervs................kppVIISDLIR....
....GGAAeqsglIQAGDIILAVNDRPLvdLSYDSALEVLRgi...aseTHVVLIL
>1d5g.A SISYPHUS AL10050155 construct 622 pdb region: [A:6-89]
IFEVELAK.nd......nSLGISVTggvnt............svrhggIYVKAVIP....
....QGAAesdgrIHKGDRVLAVNGVSLegATHKQAVETLRnt.....gQVVHLLL
>1q7x.A SISYPHUS AL10050155 construct 623 pdb region: [A:10-98]
IFEVELAK.nd......nSLGISVTvlfdkgg.......vntsvrhggIYVKAVIP....
....QGAAesdgrIHKGDRVLAVNGVSLegATHKQAVETLRnt.....gQVVHLLL
>1ozi.A SISYPHUS AL10050155 construct 624 pdb region: [A:13-101]
TFEVELAK.td......gSLGISVTvlfdkgg.......vntsvrhggIYVKAIIP....
....KGAAesdgrIHKGDRVLAVNGVSLegATHKQAVETLRnt.....gQVVHLLL
>1p1e.A SISYPHUS AL10050155 construct 629 pdb region: [A:24-111]
TTEVVLTAdpv......tGFGIQLQgsvfa...........tetlsspPLISYIEA....
....DSPAercgvLQIGDRVMAINGIPTedSTFEEANQLLRds...sitSKVTLEI
>1p1d.A SISYPHUS AL10050155 construct 630 pdb region: [A:125-208]
TFHVKLPKkhs......vELGITISspssr.............kpgdpLVISDIKK....
....GSVAhrtgtLELGDKLLAIDNIRLdsCSMEDAVQILQqc.....eDLVKLKI
>1v5q.A SISYPHUS AL10050155 construct 631 pdb region: [A:16-103]
TTEVVLTAdpv......tGFGIQLQgsvfa...........tetlsspPLISYIEA....
....DSPAercgvLQIGDRVMAINGIPTedSTFEEANQLLRds...sitSKVTLEI
>1nf3.C SISYPHUS AL10050155 construct 633 pdb region: [C:155-246]
HRRVRLCKygt.....ekPLGFYIRdgssvrvt......phglekvpgIFISRLVP....
....GGLAqstglLAVNDEVLEVNGIEVsgKSLDQVTDMMIan.....sRNLIITV
>1uep.A SISYPHUS AL10050155 construct 636 pdb region: [A:10-92]
ELDVHLRRme.......sGFGFRILggdep...............gqpILIGAVIA....
....MGSAdrdgrLHPGDELVYVDGIPVagKTHRYVIDLMHha...arnGQVNLTV
>1ueq.A SISYPHUS AL10050155 construct 637 pdb region: [A:20-102]
FLSTTLKKsnm.......GFGFTIIggdep...............defLQVKSVIP....
....DGPAaqdgkMETGDVIVYINEVCVlgHTHADVVKLFQsv...pigQSVNLVL
>1uew.A SISYPHUS AL10050155 construct 638 pdb region: [A:11-99]
TSDVVIHRken......eGFGFVIIsslnr........pesgstitvpHKIGRIID....
....GSPAdrcakLKVGDRILAVNGQSIinMPHADIVKLIKda.....gLSVTLRI
>1ujv.A SISYPHUS AL10050155 construct 639 pdb region: [A:11-87]
LMTLTIVKgaq.......GFGFTIAdsp..................tgQRVKQILD....
....IQGC...pgLCEGDLIVEINQQNVqnLSHTEVVDILKdc...pigSETSLII
>1uez.A SISYPHUS AL10050155 construct 640 pdb region: [A:9-89]
VRLVSLRRaka.....heGLGFSIRggseh...............gvgIYVSLVEP....
....GSLAeke.gLRVGDQILRVNDKSLarVTHAEAVKALKgs......KKLVLSV
>1uf1.A SISYPHUS AL10050155 construct 641 pdb region: [A:21-100]
EKKVNLVLgdg......rSLGLTIRggaey...............glgIYITGVDP....
....GSEAegsg.LKVGDQILEVNGRSFlnILHDEAVRLLKss......RHLILTV
>1ufx.A SISYPHUS AL10050155 construct 642 pdb region: [A:7-93]
GTLVRVKKsaa.......TLGIAIEggant..............rqplPRIVTIQR....
....GGSAhncgqLKVGHVILEVNGLTLrgKEHREAARIIAeafktkdrDYIDFLV
>1uhp.A SISYPHUS AL10050155 construct 643 pdb region: [A:9-97]
SLTLVLHRdsg.......SLGFNIIggrps.......vdnhdgsssegIFVSKIVD....
....SGPAakeggLQIHDRIIEVNGRDLsrATHDQAVEAFKta.....kEPIVVQV
>1uit.A SISYPHUS AL10050155 construct 644 pdb region: [A:20-97]
PRHVKVQKgse.......PLGISIVsge.................kggIYVSKVTV....
....GSIAhqag.LEYGDQLLEFNGINLrsATEQQARLIIGqq.....cDTITILA
>1ujd.A SISYPHUS AL10050155 construct 645 pdb region: [A:13-105]
HARIKITRdskdhtvsgnGLGIRIVggkei..........pghsgeigAYIAKILP....
....GGSAeqtgkLMEGMQVLEWNGIPLtsKTYEEVQSIISqq.....sGEAEICV
>1um1.A SISYPHUS AL10050155 construct 646 pdb region: [A:9-92]
VFTVELERgps.......GLGMGLIdgmht............hlgapgLYIQTLLP....
....GSPAaadgrLSLGDRILEVNGSSLlgLGYLRAVDLIRhg.....gKKMRFLV
>1uju.A SISYPHUS AL10050155 construct 647 pdb region: [A:10-100]
LRELCIQKapg......eRLGISIRggarghagn......prdptdegIFISKVSP....
....TGAAgrdgrLRVGLRLLEVNQQSLlgLTHGEAVQLLRsv.....gDTLTVLV
>1q3o.A SISYPHUS AL10050155 construct 648 pdb region: [A:589-681]
EKTVLLQKkds......eGFGFVLRgakaq...tpieeftptpafpalQYLESVDE....
....GGVAwra.gLRMGDFLIEVNGQNVvkVGHRQVVNMIRqg.....gNTLMVKV
>1v5l.A SISYPHUS AL10050155 construct 650 pdb region: [A:6-84]
SGNVVLPGp.a.......PWGFRLSggidf...............nqpLVITRITP....
....GSKAaaan.LCPGDVILAIDGFGTesMTHADAQDRIKaa.....sYQLCLKI
>1v62.A SISYPHUS AL10050155 construct 651 pdb region: [A:16-98]
PLMVEIVKtpg......sALGISLTttslr..............nksvITIDRIKP....
....ASVVdrsgaLHPGDHILSIDGTSMehCSLLEATKLLAsi.....sEKVRLEI
>1v6b.A SISYPHUS AL10050155 construct 652 pdb region: [A:19-103]
VRLLRIKKeg........SLDLALEggvds..............pvgkVVVSAVYE....
....GGAAerhggVVKGDEIMAINGKIVtdYTLAEAEAALQka.wnqggDWIDLVV
>1vae.A SISYPHUS AL10050155 construct 653 pdb region: [A:16-92]
PRGIHFTVeeg.......DLGFTLRgn...................tpVQVHFLDP....
....HCSAsla.gAKEGDYIVSIQGVDCkwLTVSEVMKLLKsf....ggEEVEMKV
>1fc9.ALC SISYPHUS AL10050155 construct 655 pdb region: [A:240-248,A:161-231]
TRTLQLTRq.t.......GVGLEITydggs...............gkdVVVLTPAP....
....GGPAeka.gARAGDVIVTVDGTAVkgLSLYDVSDLLQge....adSQVEVVL
>1ky9.ALC SISYPHUS AL10050155 construct 656 pdb region: [B:345-354,B:262-341]
GKQVNVNLelrg......ELGIXGTelnse......lakaxkvdaqrgAFVSQVLP....
....NSSAaka.gIKAGDVITSLNGKPI..SSFAALRAQVGtx...pvgSKLTLGL
>1i16 SISYPHUS AL10050155 construct 657 pdb region: [A:30-114]
VCTVTLEKmsa.......GLGFSLEggkgs............lhgdkpLTINRIFK....
....GAASeqsetVQPGDEILQLGGTAMqgLTRFEAWNIIKal....pdGPVTIVI
>1k32.ALC SISYPHUS AL10050155 construct 658 pdb region: [A:844-853,A:763-837]
KRDLMIDIldg.......RIACDFKld..................gdhYVVAKAYAgdys
negeKSPIfeygiDPTGYLIEDIDGETV..GAGSNIYRVLSek....agTSARIRL
>1lcy.ALC SISYPHUS AL10050155 construct 659 pdb region: [A:314-323,A:226-308]
TLTLYVTPevr......rYIGVMMLtlspsilaelqlrepsfpdvqhgVLIHKVIL....
....GSPAhra.gLRPGDVILAIGEQMV..QNAEDVYEAVRt......qSQLAVQI
>1vcw.ALC SISYPHUS AL10050155 construct 660 pdb region: [A:341-350,A:256-335]
QLTLQVTIqer......gYIGIGGR......................gIVVNEVSP....
....DGPAana.gIQVNDLIISVDNKPA..ISALETMDQVAei...rpgSVIPVVV

AL10050335:
>1q12.A SISYPHUS AL10050335 construct 995 pdb region: [A:238-357]
KMNFLPVKVTataidq....vQVELpmpnrQQVWLpves.....rdvqvgANMSLGIRPE
HLLpsdiad.......viLEGEVQVVEQLGNETQIHIQIPsirqNLVYRQndvv....lV
EEGATFAIGLPPERCHLFRE
>1oxs.C SISYPHUS AL10050335 construct 996 pdb region: [C:243-352]
EINELEGKVTne.........GVVIgs...LRFPVsvss...........DRAIIGIRPE
DVKlskdvikddsw.ilvGKGKVKVIGYQGGLFRITITPLd.seEEIFTYsdhp.....I
HSGEEVLVYVRKDKIKVFEK

AL10050464:
>1kk0.A SISYPHUS AL10050464 construct 835 pdb region: [A:324-410]
SLRLEVHLLervvgteqelkvePIKRKEVLLLnvgt.......aRTXGLVTGLg......
................kDEIEVKLqip.vcaepg......drVAISRqigsrwrligYGI
IKE
>1efc.ALC SISYPHUS AL10050464 construct 839 pdb region: [A:224-296,A:211-216]
GTVVTGRVErg...........IIKVGEEVEIvgik.......eTQKSTCTGV.......
..emfrklldegragenVGVLLRGikr.eeierg........QVLAKpg........LLP
IED
>1b23.ALC SISYPHUS AL10050464 construct 840 pdb region: [P:235-308,P:222-227]
GTVATGRIErg...........KVKVGDEVEIvglap......eTRKTVVTGV.......
..emhrktlqegiagdnVGLLLRGvsr.eeverg........QVLAKpg........LMP
VED
>1exm.ALC SISYPHUS AL10050464 construct 842 pdb region: [A:235-308,A:222-227]
GTVATGRIErg...........KVKVGDEVEIvglap......eTRKTVVTGV.......
..emhrktlqegiagdnVGVLLRGvsr.eeverg........QVLAKpg........LMP
VED
>1exm.A SISYPHUS AL10050464 construct 843 pdb region: [A:315-402]
KFEASVYVLkkeeggr....htGFFSGYRPQFyfrt.......tDVTGVVQLP.......
......pgvemvmpgdnVTFTVELikp.valeeg......lrFAIREgg....rtvgAGV
VTK
>1d2e.ALC SISYPHUS AL10050464 construct 844 pdb region: [A:272-344,A:258-264]
GTVVTGTLErg...........ILKKGDECEFlghs.......kNIRTVVTGI.......
..emfhksldraeagdnLGALVRGlkr.edlrrg........LVMAKpgf.......LLP
VES
>1f60.ALC SISYPHUS AL10050464 construct 847 pdb region: [A:258-327,A:245-250]
GTVPVGRVEtg...........VIKPGMVVTFap.........aGVTTEVKSV.......
..emhheqleqgvpgdnVGFNVKNvsv.keirrg........NVCGDa.........RLP
LQD
>1skq.ALC SISYPHUS AL10050464 construct 848 pdb region: [A:247-317,A:234-239]
GTVPVGRVEsg...........VLKVGDKIVFmp.........aGKVGEVRSI.......
..ethhtkmdkaepgdnIGFNVRGvek.kdikrg........DVVGHpn........RIP
IQD
>1dar.ALC SISYPHUS AL10050464 construct 850 pdb region: [A:323-393,A:310-315]
GRLTFIRVYsg...........TLTSGSYVYNtt.........kGRKERVARL.....lr
mhanhreeveelkagdlGAVVGLK.....etitg........DTLVGed........AAL
AFK
>1n0u.ALC SISYPHUS AL10050464 construct 851 pdb region: [A:393-473,A:379-384]
RFYAFGRVFag...........TVKSGQKVRIqgpnyvpgkkddLFIKAIQRV.....vl
mmgrfvepiddcpagniIGLVGIDq....fllkt........GTLTTse........MLY
VSK
>1kk0.ALC SISYPHUS AL10050464 construct 852 pdb region: [A:231-316,A:210-215]
GGVLGGSIVqg...........KLKVGDEIEIrpgvpyeehgriKYEPITTEI......v
slqaggqfveeaypgglVGVGTKLdpy.ltkgdlxag.....NVVGKpg........KXL
VLR
>1s0u.ALC SISYPHUS AL10050464 construct 853 pdb region: [A:258-343,A:237-242]
GGVLGGAIIqg...........VFKVGDEIEIrpgikvtegnktFWKPLTTKI......v
slaagntilrkahpgglIGVGTTLdpy.ltksdaltg.....SVVGLpg........RMY
VAR
>1g7s.ALC SISYPHUS AL10050464 construct 854 pdb region: [A:246-328,A:233-238]
GMTIDAVIYdg...........ILRKDDTIAMmtsk.......dVISTRIRSLlkprp.l
esrkkfqkvdevvaaagIKIVAPGid...dvmag........SPLRVvt........RGT
ILE
>1g7s.ALC SISYPHUS AL10050464 construct 855 pdb region: [A:479-550,A:465-470]
PAIGGVEVLtg...........VIRQGYPLMNddg.........ETVGTVESMqdkg...
......enlksasrgqkVAMAIKDavygktiheg........DTLYVdi........SIR
LIP
>1d1n.ALC SISYPHUS AL10050464 construct 856 pdb region: [A:163-234,A:150-155]
GTIAGCYVTdg...........KITRDSKVRLirqgi......vVYEGEIDSL.......
..krykddvrevaqgyeCGLTIKNfnd.ikeg..........DVIEAyv........QAE
VRQ
>1xe1.ALC SISYPHUS AL10050464 construct 858 pdb region: [A:40-107,A:28-33]
KDVIIGTVEsg...........XIGVGFKVKG...........pSGIGGIVRI.......
..ernrekvefaiagdrIGISIEGkig..kvkkg........DVLEIyq........KVV
VEE

AL10050815:
>1exs.A SISYPHUS AL10050815 construct 1094 pdb region: [A:17-124]
GTWHTVamavsdvslldakssplkayveglkptp.egdleillqkren.....dkcaQEV
LLAKktdip.....aVFKINa...............ldENQLFLLDTDyd.SHLLLCMEn
saspe...hsLVCQSLAR
>1epa.A SISYPHUS AL10050815 construct 1095 pdb region: [A:13-119]
GFWYEIafaskmgtpgla.hkeekmgamvvelken..llaltttyyse.....dhcvLEK
VTATegdgp.....aKFQVTr..............lsgKKEVVVEATDyl.TYAIIDITs
lvaga...vhRTMKLYSR
>2a2u.A SISYPHUS AL10050815 construct 1097 pdb region: [A:17-122]
GDWFSIvvasnkrekiee.ngsmrvfmqhidvl..enslgfkfriken.....gecrELY
LVAYktped.....gEYFVEy...............dgGNTFTILKTDyd.RYVMFHLIn
fknge...tfQLMVLYGR
>1qqs.A SISYPHUS AL10050815 construct 1098 pdb region: [A:29-140]
GKWYVVglagnailredk.dpqkm.yatiyeeke.dasynvtsvlfrk.....kkcdYAI
RTFVpgcqp.....gEFTLGn.........iksypgltSYLVRVVSTNyn.QHAMVFFKk
vsqnr...eyFKITLYGR
>1jzu.A SISYPHUS AL10050815 construct 1099 pdb region: [A:11-117]
GKWYVValasntefflre.kdkmkmamarisflg.edelkvsyavpkpng...crkwETT
FKKTsddge.....vYYSEE.................aKKKVEVLDTDyk.SYAVIYATr
vkdgr...tlHMMRLYSR
>1lf7.A SISYPHUS AL10050815 construct 1100 pdb region: [A:29-133]
GTWLLVavgsagrflqeq.ghraeattlhvapqg..tamavstfrkld.....gicwQVR
QLYGdtgvl.....gRFLLQa............rgargAVHVVVAETDyq.SFAVLYLEr
a.......gqLSVKLYAR
>1i4u.A SISYPHUS AL10050815 construct 1102 pdb region: [A:33-138]
GVWYQFaltnnpyqlie......kcvrneysfdg..kqfviestgiay....dgnllKRN
GKLYpnpfg...ep.HLSIDy.............ensfAAPLVILETDys.NYACLYSCi
dyn.fgy.hsDFSFIFSR
>1qwd.A SISYPHUS AL10050815 construct 1103 pdb region: [A:41-143]
GTWYEIarfdhrfergl......ekvtatyslrd.dgglnvinkgynp...drgmwqQSE
GKAYftgap...traALKVSf.............fgpfYGGYNVIALDreyRHALVCGPd
r.........DYLWILSR
>1qft.A SISYPHUS AL10050815 construct 1104 pdb region: [A:27-139]
NVYYMVkatykndpvwg..ndftcvgvmandvnedeksiqaeflfmnn...adtnmqFAT
EKVTavkmygynrenAFRYEt.............edgqVFTDVIAYSD..dNCDVIYVPg
tdg.....neEGYELWTT
>1np1.A SISYPHUS AL10050815 construct 1105 pdb region: [A:21-139]
DVWYVTdyldlepdd....vpkrycaalaagtas..gklkealyhydp...ktqdtfYDV
SELQees......pgKYTANfkkvekngnvkvdvtsgnYYTFTVMYAD..dSSALIHTCl
hkgnkd..lgDLYAVLNR
>1xki.A SISYPHUS AL10050815 construct 1108 pdb region: [A:15-118]
GTWYLKamtvdrefpem...nlesvtpmtlttle.ggnleakvtmlis.....grcqEVK
AVLEktdep.....gKYTADg...............g.KHVAYIIRSHvk.DHYIFYSEg
elhgk...pvRGVKLVGR
>1yup.A SISYPHUS AL10050815 construct 1109 pdb region: [A:17-124]
GTWYSLamaasdislldaqsaplrvyveelkptp.ggdleillqkwen.....gkcaQKK
IIAEkteip.....aVFKIDa...............lnENKVLVLDTDyk.KYLLFCMEn
saepe...qsLACQCLVR
>1z24.A SISYPHUS AL10050815 construct 1110 pdb region: [A:25-137]
GAWHEIaklplenenqg........kctiaeykydgkkasvynsfvsn.....gvkeYME
GDLEiapdakytkqgKYVMTfkfgqrv..........vNLVPWVLATDyk.NYAINYNCd
yhpdkka.hsIHAWILSK
>1rlb.E SISYPHUS AL10050815 construct 1114 pdb region: [E:22-139]
GTWYAMakkdpeglflq......dnivaefsvde.nghmsatakgrvrllnnwdvcaDMV
GTFTdtedp.....aKFKMKywgv.......asflqkgNDDHWIIDTDye.TFAVQYSCr
llnldgtcadSYSFVFAR
>1avg.I SISYPHUS AL10050815 construct 1115 pdb region: [I:23-129]
GTWYLAhgpgvtspavcq.......kfttsgskgftqiveigynkfe.......snvKFQ
CNQVdnkng.....eQYSFKckssdnte.........fEADFTFISVSyd.NFALVCRSi
tftsqp..keDRYLVFER

AL10050875:
>1rbp SISYPHUS AL10050875 construct 1793 pdb region: [A:19-140]
RF.SGTWYAMakkdpeglfl.............qdnivaefs.vdet.gqmsatakgrvr
llnnwdvcadMVGTFTDte...................dpaKFKMKywgvasfl...qkg
nDDHWIVdtdydtyaVQYSCRLlnldgt.c......adsYSFVFSRD
>1ave.A SISYPHUS AL10050875 construct 1794 pdb region: [A:5-124]
SL.TGKWTNDl........................gsnmtigavnsr.geftgtyttavt
atsn..eikeSPLHGTEnt...............inkrtqpTFGFTvnwk....fsestt
vFTGQCFidr.ngkeVLKTMWLlrssvndigddwkatrvGINIFTRL
>1avg.I SISYPHUS AL10050875 construct 1795 pdb region: [I:19-130]
EFfNGTWYLAhgpgvtspav.............cqkfttsgs.kgft.qiveigynkfe.
......snvkFQCNQVDnk...................ngeQYSFKckssdn.....tef
eADFTFIsvsydnfaLVCRSITftsqpk.........edRYLVFERT
>1hms SISYPHUS AL10050875 construct 1796 pdb region: [A:3-131]
AF.LGTWKLVdsknfddymkslgvgfatrqvasmtkpttiie.kngd..iltlkthst..
.......fknTEISFKLgvefdettaddrkvksivtldggkLVHLQkwdg.........q
eTTLVRElid..gklILTLTHG..............tavCTRTYEKE
>1smp.I SISYPHUS AL10050875 construct 1797 pdb region: [I:10-100]
EL.SGQWVLSga.....................eqhcdirlntdvldgttwklagdtacl
qk....llpeAPVGWRPtp.....................dGLTLTqadg........sa
vAFFSRNrd......RYEHKLVdg...............SVRTLKKK

AL10051306:
>1b12.A SISYPHUS AL10051306 construct 695 pdb region: [A:130-294]
IVVFKYped.pkLDYIKRAVGLPgdkvtydpvskeltiqpgcssgqacenalpvtysnve
psdfvqtfsrrnggeatsgffevpknetkengirlserketlgdvthriltvpiaqdqvg
myyqqpgqqlatwivpPGQYFMMGD.nrdnsadsrywGFVPEANLVG
>2mys.A SISYPHUS AL10051306 construct 696 pdb region: [A:37-79]
SVFVVHpkq...SFVXGTIQSXE.....................................
............................................................
................GGXVTVXTE.gget.......LTVKEDQVFS
>1d0y.A SISYPHUS AL10051306 construct 697 pdb region: [A:34-79]
YIWYNPdpkerdSYECGEIVSET.....................................
............................................................
................SDSFTFKTV.dgqd.......RQVKKDDANQ

AL10053377:
>1nw6.A SISYPHUS AL10053377 construct 552 pdb region: [A:39-285]
RHVYDVCDCLDTLAKlpd.DSVQLIICDppynimladwddhmdyIGWAKRWLAEAERVLS
PTGSIAIFGGLQyqgeagsg........................................
....................dlISIISHMRQnskmlla.NLIIWnypngmsaqrffanrh
EEIAWFAKTkkyffdldavrepydeetkaaymkdkrlnpesvekgrnptnvwrmsrlngn
slervghptqkPAAVIERLVRALshpgSTVLDFFAGSGVTARVAIQEGRNSICTDAAPVF
KEYYQKQLT
>1xva.ALC SISYPHUS AL10053377 construct 553 pdb region: [A:109-292,A:42-99]
KWVIEEANWLTLDKDvpagDGFDAVICLgnsfahlpdskgd...QSEHRLALKNIASMVR
PGGLLVIDHRNYdyilstgcappgkniyyksdltkdittsvltvnnkahmvtldytvqvp
gagrdgapgfskfrlsyyphclASFTELVQEafggrcqhSVLGDfkpyrpgqayvpc...
YFIHVLKKTgae................................................
...........YKAWLLGLLRQHgc..HRVLDVACGTGVDSIMLVEEGFSVTSVDASDKM
LKYALKERW

AL10056276:
>1tlu.A SISYPHUS AL10056276 construct 687 pdb region: [A:4-111]
LGRHLVAEFYEC...drevldn.....vqlieq..EMKQAAYesgativTSTFHrflpyg
vSGVVVI.SESHLTIHTwpe..ygyAAIDLFTCg.edvDPWKAFEHLKKALKA.....kr
vHVVEHE
>1msv.A SISYPHUS AL10056276 construct 689 pdb region: [A:173-286]
PDQTLEILMSELdpavmdqfymkdgvtakdvtresGIRDLIP.....gsVIDATmfnpcg
ySMNGMKsDGTYWTIHItpepefsyVSFETNLSq...tSYDDLIRKVVEVFKP.....gk
fVTTLFV

AL10063410:
>1qf6.A SISYPHUS AL10063410 construct 913 pdb region: [A:68-223]
LEIIRHSCAHLLGHAikqlw.......phtKMAIGPVID....NGFYYDVDLdrtltQED
VEALEKRMHELAEKNY...dvikkkvswhearetfanrgesykvsildeniahddkpgly
fhee.yvdmcrgpHVPNMRFCHhf.....KLMKTAGAywrgdsnnkmlQRIYGTAW
>1ie0.ALC SISYPHUS AL10063410 construct 914 pdb region: [A:49-144,A:17-41]
KPDTIHTLEHLLAFTirshaeky....dhfDIIDISPMGxq..TGYYLVVSG..eptSAE
IVDLLEDTMKEAVEIT...eipaanekqcgqak...........................
..........lhdLEGAKRLMRfw.....PYVRHCGVhkvgtd..gvvNKFDIRFC
>1v7o.A SISYPHUS AL10063410 construct 916 pdb region: [A:4-151]
IEVRTHSALHVVKGAvvkvl.....gseakWTYSTYVKG....NKGVLIVKFdrkpsDEE
IREIERLANEKVKENA...pikiyelpreeaekxfgedxydlfpvpedv.....rilkvv
viedwnvnacnkeHTKTTGEIGpi.....KIRKVRFRkskg......lLEIHFELL
>1vje.ALC SISYPHUS AL10063410 construct 917 pdb region: [A:52-143,A:20-44]
DPAAIHTLEHLLAGYmrdhle.........GVVDVSPMGxr..TGMYMAVIG..epdEQG
VMKAFEAALKDTAGHDq..pipgvselecgnyr...........................
..........dhdLAAARQHARdv.....PYVRLAGVkttpkg..dqiSKYDLRFL
>1j6w.ALC SISYPHUS AL10063410 construct 918 pdb region: [A:49-146,A:17-41]
SPKGIHTLEHLFAGFxrdhln.....gdsiEIIDISPXGcr..TGFYXSLIG..tpnEQK
VSEAWLASXQDVLGVQdqasipelniyqcgsyt...........................
..........ehsLEDAHEIAKnv.....PAVRIAKTxltpkg..dniTVFDLRFC
>1j6x.ALC SISYPHUS AL10063410 construct 919 pdb region: [A:50-140,A:18-42]
DXPSLHSLEHLVAEIirnhan.........YVVDWSPXGcq..TGFYLTVLN..hdnYTE
ILEVLEKTXQDVLKAK...evpasnekqcgwaa...........................
..........nhtLEGAQNLARaf.....PYVRIADRkkgvng..dliVKYDVRFK
>1hr6.ALC SISYPHUS AL10063410 construct 920 pdb region: [B:65-215,B:47-55]
NNGTAHFLEHLAFKGtqnrpqqgieleienIGSHLNAYTsrenTVYYAKSLQ...edIPK
AVDILSDILTKSVLDNsa.iererdviireseevdkmydevvfdhlheitykdqplgrti
lgpiknik..sitRTDLKDYITknykgdrMVLAGAGAs..........ATVGIFVD

AL10063763:
>1h5p.A SISYPHUS AL10063763 construct 866 pdb region: [A:604-661]
ELPVTC...............GEVKGTLY.kerfkqgtskkCIQSedk............
KWFTPrefeiegdrgas..........knwKLSIRC
>1aww.A SISYPHUS AL10063763 construct 868 pdb region: [A:8-63]
LKKVVAlydympmnandlqlrKGDEYFIL..eesnlpww..RARDkng............
QEGYIp........................SNYVTE
>1gxi.E SISYPHUS AL10063763 construct 869 pdb region: [E:5-67]
GDKVRI........krtesywYGDVGTVAsveksgilypv.IVRFdrvnyngfsgsasgv
NTNNF........................aENELEL
>1qkx.A SISYPHUS AL10063763 construct 870 pdb region: [A:6-60]
KELVLAlydyqeksprevtmkKGDILTLL..nstnkdww..KVEVadr............
QGFVP.........................AAYVKK
>1oqj.A SISYPHUS AL10063763 construct 871 pdb region: [A:94-151]
AYPITC...............GESKAILLwkkfvcpginvkCVKFnd.............
QLISPkhfvhlagkstl..........kdwKRAIRL
>1mr1.C SISYPHUS AL10063763 construct 872 pdb region: [C:217-287]
HMRVYH............ecfGKCKGLLVpelysspsaa..CIQCldcr...........
LMYPPhkfvvhshkalenrtchwgfdsanwRAYILL

AL10069117:
>1knc.A SISYPHUS AL10069117 construct 546 pdb region: [A:13-175]
YAKDIKLNL.SSITR.sSVLDQEQLWGTLLASAAATRNPQVLADIGAEATDH.LSAAARH
AALGAaaimgmnnvfyrgrgflegryddlrpglr..mniia.nPGIPKANFELWSFAVSA
INGCSHC.LVAHEHTLRTvGVDREAIFEALKAAAIVSGVAQALATIEals
>2gmy.A SISYPHUS AL10069117 construct 1004 pdb region: [A:14-144]
AFKAVMALE.NYVQS..SGLEHRFIHLIKLRASIINGCAFCVDMHVKESRHDgLSEQWIN
LMSVWres...................................PVYTEQERALLGWVDAV
TKIAETGaPDDAFETLRA.HFSDEEIVKITVAIGAINTWNRIAVGFRsqh

AL10074933:
>1fc9.A SISYPHUS AL10074933 construct 559 pdb region: [A:161-248]
TGVGLEITYDggs...............gKDVVVLTPAP........GGPAEKA.GARAG
DVIVTVDGTAVkglslyDVSDLLQ.geadSQVEVVLHApgapsNTRTLQLTRQ
>1k32.A SISYPHUS AL10074933 construct 560 pdb region: [A:763-852]
GRIACDFKLDg..................DHYVVAKAYAgdysnegeKSPIFEYgIDPTG
YLIEDIDGETVgags..NIYRVLS.ekagTSARIRLSGkgg..DKRDLMIDIL
>1lcy.A SISYPHUS AL10074933 construct 562 pdb region: [A:227-322]
RYIGVMMLTLspsilaelqlrepsfpdvqHGVLIHKVIL........GSPAHRA.GLRPG
DVILAIGEQMVqnae..DVYEAVRtq...SQLAVQIRRgr...ETLTLYVTPE
>1te0.A SISYPHUS AL10074933 construct 563 pdb region: [A:257-349]
GYIGIGGREIapl......haqgggidqlQGIVVNEVSP........DGPAANA.GIQVN
DLIISVDNKPAisal..ETMDQVAeirpgSVIPVVVMRdd...KQLTLQVTIQ
