# Supplementary material for: A novel method to compare protein structures using local descriptors
Source: BMC Bioinformatics. 2011 Aug 17;12:344. doi: 10.1186/1471-2105-12-344 (PMC3179968; doi:10.1186/1471-2105-12-344)
Supplement: Additional file 2 — Pruned SISYPHUS alignments - MD dataset. The file contains SISYPHUS alignments chosen for the MD dataset. [file 1471-2105-12-344-S2.TXT]

AL00048098:
>1agr.E SISYPHUS AL00048098 construct 1559 pdb region: [E:62-171]
SLENLINHECGLAAFKAFLKsey..SEENIDFWISCEEYKKIksp....SKLSPKAKKIY
NEFISvqatkevn.LDSCTREETSRnmlep.....tiTCFDEAQKKIFNLMEkDSYRRFL
KS
>1dk8.A SISYPHUS AL00048098 construct 1562 pdb region: [A:125-241]
SLHSLLDDQDGISLFRTFLKqeg..CADLLDFWFACTGFRKLepcdsneEKRLKLARAIY
RKYILdnngivsrqTKPATKSFIKGcimkql...idpAMFDQAQTEIQATMEeNTYPSFL
KS
>1htj.F SISYPHUS AL00048098 construct 1564 pdb region: [F:313-422]
DLEKLKSRPAHLGVFLRYIFsqa..DPSPLLFYLCAEVYQQAsp.....KDSRSLGKDIW
NIFLEknaplrvk.IPEXLQAEIDSrlrnse...darGVLCEAQEAAXPEIQ.EQIHDYR
TK
>1omw.A SISYPHUS AL00048098 construct 1565 pdb region: [A:54-168]
TFEKIFSQKLGYLLFRDFCLkhleeAKPLVEFYEEIKKYEKLete....EERLVCSREIF
DTYIMkellacshpFSKSAIEHVQGhlvkkq...vppDLFQPYIEEICQNLRgDVFQKFI
ES
>1zv4.X SISYPHUS AL00048098 construct 1566 pdb region: [X:84-193] ** MD
NFDKMMKAPAGRNLFREFLRtey..SEENLLFWLACEDLKKEqnk....KVIEEKARMIY
EDYISilsp.kevsLDSRVREVINRnlldp.....npHMYEDAQLQIYTLMHrDSFPRFL
NS
>2af0.A SISYPHUS AL00048098 construct 1567 pdb region: [A:83-192] ** MD
AFDELLASKYGLAAFRAFLKsef..CEENIEFWLACEDFKKTksp....QKLSSKARKIY
TDFIEkeapkein.IDFQTKTLIAQniqe.....atsGCFTTAQKRVYSLMEnNSYPRFL
ES
>2bt2.A SISYPHUS AL00048098 construct 1568 pdb region: [A:65-174] ** MD
SFDLLLSSKNGVAAFHAFLKtef..SEENLEFWLACEEFKKIrsa....TKLASRAHQIF
EEFICseapkevn.IDHETRELTRMnlqt.....ataTCFDAAQGKTRTLMEkDSYPRFL
KS
>2bv1.A SISYPHUS AL00048098 construct 1569 pdb region: [A:72-180] ** MD
SLEKLLANQTGQNVFGSFLKsef..SEENIEFWLACEDYKKTes.....DLLPCKAEEIY
KAFVHsdaakqin.IDFRTRESTAKkika.....ptpTCFDEAQKVIYTLMEkDSYPRFL
KS
>2crp.A SISYPHUS AL00048098 construct 1570 pdb region: [A:28-137] ** MD
SLDKLLQNNYGLASFKSFLKsef..SEENLEFWIACEDYKKIksp....AKMAEKAKQIY
EEFIQteapkevn.IDHFTKDITMKnlve.....pslSSFDMAQKRIHALMEkDSLPRFV
RS
>2dlr.A SISYPHUS AL00048098 construct 1571 pdb region: [A:18-126] ** MD
SLENLLEDPEGVKRFREFLKkef..SEENVLFWLACEDFKKMqdk....TQMQEKAKEIY
MTFLSskassqvn.VEGQSRLNEKIlee......phpLMFQKLQDQIFNLMKyDSYSRFL
KS
>2ihd.A SISYPHUS AL00048098 construct 1573 pdb region: [A:56-165] ** MD
SFDVLLSHKYGVAAFRAFLKtef..SEENLEFWLACEEFKKTrst....AKLVSKAHRIF
EEFVDvqaprevn.IDFQTREATRKnlqep.....slTCFDQAQGKVHSLMEkDSYPRFL
RS

AL00050331:
>1b9m.A SISYPHUS AL00050331 construct 477 pdb region: [A:128-186,A:256-260] ** MD
RNQWFGTITARdhddvqQHVDVLLADgKTRLKVAITAQSGArlGLDEGKEVLILLKAPWV
IIAT
>1b9m.ALC SISYPHUS AL00050331 construct 478 pdb region: [A:200-255,A:187-191] ** MD
DNQLPGIISHIergae.QCEVLXALPdGQTLCATVPVNEAT..SLQQGQNVTAYFNADSV
GITQ
>1h9k.A SISYPHUS AL00050331 construct 479 pdb region: [A:6-63,A:136-140] ** MD
RNVFKGTVSALkegav.NAEVDILLGgGDKLAAVVTLESARslQLAAGKEVVAVVKAPWV
ILGV
>1h9k.ALC SISYPHUS AL00050331 construct 480 pdb region: [A:78-135,A:64-68] ** MD
RNILTGTVKTIetgav.NAEVTLALQgGTEITSMVTKEAVAelGLKPGASASAVIKASNV
LLMT

AL00050464:
>1exm.A SISYPHUS AL00050464 construct 754 pdb region: [A:313-402]
HTKFEASVYVlkkeeggr....htgffsgYRPQFYFR....TTDVTGVVqlp........
.....pgvemvmpgdnVTFTVELikpvaleeg......LRFAIRe....ggrTVGAGVVT
K
>1s0u.A SISYPHUS AL00050464 construct 759 pdb region: [A:349-437]
REKITIRANLldrvvgtkeelkieplrtgEVLMLNIG....TATTAGVItsarg......
................DIADIKLklpicaeig......DRVAISrrvgsrwrLIGYGTIE
G
>1r5b.A SISYPHUS AL00050464 construct 760 pdb region: [A:557-659] ** MD
TTRFIAQIAIl.........elpsilttgYSCVMHIH....TAVEEVSFakllhkldktn
rksk.kppmfatkgmkIIAELETqtpvcmerfedyqymGRFTLRd....qgtTVAVGKVV
K
>1pj5.A SISYPHUS AL00050464 construct 761 pdb region: [A:744-817]
RRLRCLTIDDgrsivl.............GKEPVFYK....EQAVGYVTsaa........
.........ygytvakPIAYSYL..pgtvsvg......DSVDIEy.....fgRRITATVT
E
>1nrk.A SISYPHUS AL00050464 construct 762 pdb region: [A:246-319]
RALWLLAGSAsr.lpe.............AGEDLELKxgenWRRTGTVLaav........
.........kledg.qVVVQVVX..nndxepd......SIFRVR.......dDANTLHIE
P
>1vlo.A SISYPHUS AL00050464 construct 764 pdb region: [A:279-353]
EKLVGLVXTEkg.vlr.............NELPVRFTdaqgNQHEGIITsgt........
.........fsptlgySIALARV..pegig........ETAIVQi.....rnREXPVKVT
K

AL00051412:
>1zfj.A SISYPHUS AL00051412 construct 1171 pdb region: [A:11-469] ** MD
KGYTFDDVLLIPAESH..vLPNEVDLKTkla.......dNLTLnIPIITAAXDTVTGSKX
AIAIARAGGLGVIHKNxsiteqAEEVRKVKRSengviidpffltpehkvseaeelxqryr
isgvpivetlanr.klvgiitnrdxrfisdyn.apisehxts..ehlvtaavgtdletae
rilhehrieklplvdnsgrlsglitikdiekviefphaakdefgrllVAAAVGVTsDTFE
RAEALFEAG..ADAIVIDTAHGHSAGVLRKIAEIRAHFP.NRTLIAGNIATAEGARALYD
AGVDVVKVGIGPgsicttrvvagvgv..PQVTAIYDAAAVARe......ygKTIIADGGI
KYSGDIVKALAAGGNAVXLGSXFAGTDEApgeteiyqgrkyktyrgxgsiaaxkkgssdr
yfqgsvneanklvpegiegrvayKGAASDIVFQXLGGIRSGXGYVGAGDIQELHen....
.AQFVEXS
>1nfb.A SISYPHUS AL00051412 construct 1174 pdb region: [A:28-111,A:232-494] ** MD
DGLTYNDFLILPGYID..fTADQVDLTSalt.......kKITLkTPLVSSPMDTVTEAGM
AIAMALTGGIGFIHHNctpefqANEVRKVKKYe...........................
............................................................
.................................dyplaskdakkqllCGAAIGTHeDDKY
RLDLLAQAG..VDVVVLDSSQGNSIFQINMIKYIKDKYP.NLQVIGGNVVTAAQAKNLID
AGVDALRVGMGSgsicitqevlacgr..PQATAVYKVSEYARr......fgVPVIADGGI
QNVGHIAKALALGASTVMMGSLLAATTEApgeyffsdgirlkkyrgmgsldamdkhlssq
nryfseadkikvaqgvsgavqd.KGSIHKFVPYLIAGIQHSCQDIGAKSLTQVRammysg
eLKFEKRT
>1jr1.A SISYPHUS AL00051412 construct 1175 pdb region: [A:28-112,A:233-494] ** MD
DGLTYNDFLILPGYID..fTADQVDLTSalt.......kKITLkTPLVSSPMDTVTEAGM
AIAMALTGGIGFIHHNctpefqANEVRKVKKYeq..........................
............................................................
..................................yplaskdakkqllCGAAIGTHeDDKY
RLDLLALAG..VDVVVLDSSQGNSIFQINMIKYMKEKYP.NLQVIGGNVVTAAQAKNLID
AGVDALRVGMGCgsicitqevlacgr..PQATAVYKVSEYARr......fgVPVIADGGI
QNVGHIAKALALGASTVMMGSLLAATTEApgeyffsdgirlkkyrgmgsldamdkhlssq
nryfseadkikvaqgvsg.avqdKGSIHKFVPYLIAGIQHSCQDIGAKSLTQVRammysg
eLKFEKRT
>1vrd.A SISYPHUS AL00051412 construct 1176 pdb region: [A:3-457] ** MD
EALTFDDVLLVPQYSE..vLPKDVKIDTrlt.......rQIRInIPLVSAAMDTVTEAAL
AKALAREGGIGIIHKNltpdeqARQVSIVKKTengiiydpitvtpdmtvkeaidlmaeyk
igglpvvdeegrl.vglltnrdvrfeknlskk.ikdlmtpre..klivappdislekake
ilhqhrieklplvskdnklvglitikd.imsviehpnaardekgrllVGAAVGTSpETME
RVEKLVKAG..VDVIVIDTAHGHSRRVIETLEMIKADYP.DLPVVAGNVATPEGTEALIK
AGADAVKVGVGPgsicttrvvagvgv..PQLTAVMECSEVARk......ydVPIIADGGI
RYSGDIVKALAAGAESVMVGSIFAGTEEApgetilyqgrkykayrgmgslgamrsgsadr
ygqegenkfvpegie...gmvpyKGTVKDVVHQLVGGLRSGMGYIGARTIKELQek....
.AVFVKIT
>2a7r.A SISYPHUS AL00051412 construct 1177 pdb region: [A:8-337] ** MD
VKLDFKDVLLRPKRST.lkSRSEVDLTRsfs..frnskqTYSG.VPIIAANMDTVGTFEM
AKVLCKFSLFTAVHKH....ysLVQWQEFAGQnpdcleh.....................
............................................................
...............................................LAASSGTGsSDFE
QLEQILEAIpqVKYICLDVANGYSEHFVEFVKDVRKRFP.QHTIMAGNVVTGEMVEELIL
SGADIIKVGIGPgsvcttrkktgvgy..PQLSAVMECADAAHg......lkGHIISDGGC
SCPGDVAKAFGAGADFVMLGGMLAGHSESggelierdgkkyklfygmssemamkkyaggv
aeyras........egktvevpfKGDVEHTIRDILGGIRSTCTYVGAAKLKELSrr....
.TTFIRVT
>1ypf.A SISYPHUS AL00051412 construct 1179 pdb region: [A:3-317] ** MD
NVFDYEDIQLIPAKCI.vnSRSECDTTVtlg........KHKFkLPVVPANMQTIIDERI
ATYLAENNYFYIMHRFqpe.krISFIRDMQSR............................
............................................................
............................................gliASISVGVKeDEYE
FVQQLAAEHltPEYITIDIAHGHSNAVINMIQHIKKHLP.ESFVIAGNVGTPEAVRELEN
AGADATKVGIGPgkvcitkiktgfgtggWQLAALRWCAKAAS.........KPIIADGGI
RTNGDVAKSIRFGATMVMIGSLFAGHEES.pgetiekdgklykeyfgsasefqkgekknv
egkkm..............fvehKGSLEDTLIEMEQDLQSSISYAGGTKLDSIRt.....
.VDYVVVK

AL00051735:
>3gpd.G SISYPHUS AL00051735 construct 1799 pdb region: [G:3-150,G:315-329]
VKVGVDG.FGRIGRLVTRAAfnsgkv.....DIVAINDPfi........dLHYMVYMfqy
dsthgkfhgtvkaedgklvidgkaITIFQerdpeni....kwgdagTAYVVESTGvfttm
.................EKAGAHLkggak...RIVISAp.....................
..................sadapmfvmgvnhfkyanslkIISNAsn..............
............................................................
..........efGYSERVVDLMAH
>1ek6.A SISYPHUS AL00051735 construct 1802 pdb region: [A:3-257]
EKVLVTGgAGYIGSHTVLELleag.......YLPVVIDNfhnafrgggslPESLRRVqel
tgrs....................VEFEEmdildqgalqrlfkkysFMAVIHFAGlkavg
esvqkpldyyrvnltgtIQLLEIMkahgv..kNLVFSSsatvygnpqylpldeahptggc
tnpygkskffieemirdlcqadk.............twnAVLLRy...............
............fnptgahasgcigedpqgipnnlmpyvsqvaigrrealnvfgndydte
dgtgvrdyihvvDLAKGHIAALRK
>1x7d.ALC SISYPHUS AL00051735 construct 1803 pdb region: [A:130-294,A:106-123]
RKXALIG.NGAQSEFQALAFhkhlgi.....EEIVAYDTdp.......laTAKLIANlke
...................ysgltIRRASsvaeavk.........gVDIITTVTAdkaya
t................IITPDXLepgx....HLNAVGgdcpgktelhadvlrnarvfve
yepqtriegeiqqlpadfpvvdlwrvlrgetegrqsdsqVTVFDsvtiat..........
............................................................
..........alRTAATSLXAAQA
>4mdh.A SISYPHUS AL00051735 construct 1804 pdb region: [A:4-255] ** MD
IRVLVTGaAGQIAYSLLYSIgngsvfgkdqpIILVLLDItp........mMGVLDGVlme
lqdcalpl.............lkdVIATDkeei.........afkdLDVAILVGSmprrd
gmerkdllkanvkif..KCQGAALdkyakksvKVIVVGnpa...................
.....................ntncltasksapsipkenFSCLTrldhnrakaqialklg
vtsddvknviiwgnhsstqypdvnhakvklqakevgvyeavkddswlkgefittvqqrga
avikarklssamSAAKAICDHVRD
>2nac.ALC SISYPHUS AL00051735 construct 1805 pdb region: [A:192-312,A:148-160]
MHVGTVA.AGRIGLAVLRRLapfd.......VHLHYTDRhr.......lpESVEKEL...
.......................nLTWHAtred.........mypvCDVVTLNCPlhpet
eh...............MINDETLklfkr.gaYIVNTAr.....................
...................gklcdrdavaralesgrlagYAGDVw...............
............................................................
.......fp..iSVAEHVVMMILS

AL00051971:
>1djn.A SISYPHUS AL00051971 construct 1361 pdb region: [A:391-489,A:646-695]
SVLIVGAGPSGSEAARVLMEsg.......YTVHLTDTAekigghlnqvaalpglg.....
............................................................
............................................................
.................ewsYHRDYREtQITKLlkknkesQLALgqkp....mtADDVLq
y..gaDKVIIATgasectlwnelkaresewaendi.........................
..kGIYLIGdaeap..RLIADATFTGHRVAREI
>1ps9.A SISYPHUS AL00051971 construct 1362 pdb region: [A:375-465,A:628-671]
NLAVVGAGPAGLAFAINAAArg.......HQVTLFDAHseiggqfniakqipgke.....
............................................................
............................................................
.................efyETLRYYRrMIEVTg.....vTLKLnh.....tvtADQLQ.
...afDETILASgipnralaqplidsgk................................
...TVHLIGgcdvameLDARRAIAQGTRLALEI
>1gt8.A SISYPHUS AL00051971 construct 1364 pdb region: [A:189-287,A:441-503]
KIALLGAGPASISCASFLARlg......ySDITIFEKQeyvgglstseipqfrl......
............................................................
............................................................
.................pydVVNFEIElMKDLGv......KIICgkslseneitLNTLKe
e..gyKAAFIGIglpevlrdpkvkealspikfnrwd.............lpevdpetmqt
sepWVFAGGdivgma.NTTVESVNDGKQASWYI
>1lqt.A SISYPHUS AL00051971 construct 1365 pdb region: [A:5-108,A:325-382]
YIAIVGSGPSAFFAAASLLKaadttedldMAVDMLEMLptpwglvrsgvapdhp......
............................................................
............................................................
.................kikSISKQFE.KTAEDpr....fRFFGnvvvgeh.vqPGELSe
...ryDAVIYAVgaqsrgvptpglpfddqsgtipnvg...................grin
gspNEYVVGwikrgptGVIGTNKKDAQDTVDTL
>1c0i.A SISYPHUS AL00051971 construct 1366 pdb region: [A:1006-1193,A:1289-1352]
RVVVLGSGVIGLSSALILARkg.......YSVHILARDlpedvssqtfaspwaganwtpf
mtl.........................................................
.tdgprqakweestfkkwvelvptghamwlkgtrrfaqnedgllghwykditpnyrplps
secppgaigvtydtlsvhapKYCQYLArELQKLg.....aTFERrtv.....tsLEQAFd
...gaDLVVNATglgaksiagiddqarggprveaerivlpldrtksplslgrgsaraake
kevTLVHAYgfss...AGYQQSWGAAEDVAQLV
>1an9.A SISYPHUS AL00051971 construct 1367 pdb region: [A:2-194,A:288-330]
RVVVIGAGVIGLSTALCIHEryhsvlqp.LDVKVYADRftpftttdvaaglwqpytse..
.....................................................psnpqea
nwnqqtfnyllshigspnaanmgltpvs.gynlfreavp..dpywkdmvlgfrkltprel
dmfpdyrygwfntslilegrKYLQWLTeRLTERg.....vKFFLrkv.....esFEEVAr
g..gaDVIINCTgvwagvlqpdplqvrlereqlrf.......................gs
sntEVIHNYghgg...YGLTIHWGCALEVAKLF
>1i8t.A SISYPHUS AL00051971 construct 1368 pdb region: [A:3-244,A:314-363]
DYIIVGSGLFGAVCANELKKln.......KKVLVIEKRnhiggnaytedc..egiqihky
gahifhtndkyiwdyvndlvefnrftnsplaiykdklfnlpfnmntfhqmw.gvkdpqea
qniinaqkkkygdkvpenleeqaislvgedlyqalikgytekqwgrsakelpafiikrip
vrftfdnnyfsdryqgipvgGYTKLIEkMLEGV.......DVKLgidf...lkdKDSLAs
...kaHRIIYTGpidqyfdyrfgalndnknmel..................fkkyrelas
redKVIFGGrlaeykyYDMHQVISAALYQVKNI
>2bi7.A SISYPHUS AL00051971 construct 1369 pdb region: [A:5-255,A:325-366] ** MD
KILIVGAGFSGAVIGRQLAEkg.......HQVHIIDQRdhiggnsydardsetnvmvhvy
gphifhtdnetvwnyvnkhaemmpyvnrvkatvngqvfslpinlhtinqffsktcspdea
raliaekgdstiadpqtfeeealrfigkelyeaffkgyt.ikqwgmqpselpasilkrlp
vrfnyddnyfnhkfqgmpkcGYTQMIKsILNHEn.....iKVDLqref......IVEERt
...hyDHVFYSGpldafygyqygrlgyrtldfk..................lekylslae
netNITFVGrlgtyryLDMDVTIAEALKTAEVY
>1v0j.A SISYPHUS AL00051971 construct 1370 pdb region: [A:9-266,A:339-383] ** MD
DLFVVGSGFFGLTIAERVATqld......KRVLVLERRphiggnayseaepqtgievhky
gahlfhtsnkrvwdyvrqftdftdyrhrvfamhngqayqfpmglglvsqffgkyftpeqa
rqliaeqaaeidtadaqnleekaisligrplyeafvkgytakqwqtdpkelpaanitrlp
vrytfdnryfsdtyeglptdGYTAWLQnMAADHr.....iEVRLntdw...fdvRGQLRp
.gspaAPVVYTGpldryfdyaegrlgwrtldfe...............latyrarakset
assKVLFGGrlgtyqyLDMHMAIASALNMYDNV
>2bi7.A SISYPHUS AL00051971 construct 1371 pdb region: [A:5-255,A:325-366] ** MD
KILIVGAGFSGAVIGRQLAEkg.......HQVHIIDQRdhiggnsydardsetnvmvhvy
gphifhtdnetvwnyvnkhaemmpyvnrvkatvngqvfslpinlhtinqffsktcspdea
raliaekgdstiadpqtfeeealrfigkelyeaffkgyt.ikqwgmqpselpasilkrlp
vrfnyddnyfnhkfqgmpkcGYTQMIKsILNHEn.....iKVDLqref......IVEERt
...hyDHVFYSGpldafygyqygrlgyrtldfk..................lekylslae
netNITFVGrlgtyryLDMDVTIAEALKTAEVY

AL00052441:
>1bnc.A SISYPHUS AL00052441 construct 1129 pdb region: [A:2-113]
LDKIVIANr...........GEIALRILRACKELgi.........KTVAVhssadr..dl
khvll.adetvcigpapsvksylnipaiisaaeitGAVAIHP..gygflsenan...FAE
QVERS..GFIFigpkaeTIRLM
>1gso.A SISYPHUS AL00052441 construct 1131 pdb region: [A:-1-102]
FMKVLVIGn...........GGREHALAWKAAQSpl.......veTVFVApgn......a
gtalepalqnvai.......gvtdipalldfaqneKIDLTIV..gpeaplvkg....VVD
TFRAA..GLKIfgptagAAQLE
>1b6r.A SISYPHUS AL00052441 construct 1132 pdb region: [A:1-77]
MKQVCVLGn...........GQLGRMLRQAGEPLgi.........AVWPVgldaepa...
...............................avpfQQSVITA..eierwpeta....LTR
QLARH..PAFVnrd...VFPII
>1eyz.A SISYPHUS AL00052441 construct 1133 pdb region: [A:12-112]
ATRVMLLGs...........GELGKEVAIECQRLgv.........EVIAVdrya....da
pamhv.ahrshvi.......nmldgdalrrvveleKPHYIVP..eieaiat.....dMLI
QLEEE..GLNVvpc.arATKLTM
>1c30.A SISYPHUS AL00052441 construct 1134 pdb region: [A:7-126]
IKSILILGagpivigqacefDYSGAQACKALREEgy.........RVILVnsnpat..im
tdpe.madatyiepi........hwevvrkiiekeRPDAVLPtmggqtalncaleleRQG
VLEEF..GVTMigatadAIDKA
>1w93.A SISYPHUS AL00052441 construct 1136 pdb region: [A:59-183]
ISKILIANn...........GIAAVKEIRSVRKWayetfgddrtvQFVAMatpedleana
eyirm.adqyievpggtnnnnyanvdlivdiaeraDVDAVWA..gwghasenpl...LPE
KLSQSkrKVIFigppgnAMRSL
>2czg.A SISYPHUS AL00052441 construct 1137 pdb region: [A:19-118] ** MD
AQKILLLGs...........GELGKEIAIEAQRLgv.........EVVAVdrya....na
pamqv.ahrsyvg.......nmmdkdflwsvvereKPDAIIP..eieainld.....ALF
EFEKD..GYFVv.pnarATWIA

AL00054403:
>1eqk.A SISYPHUS AL00054403 construct 1716 pdb region: [A:22-95]
HLVDLARFAVTEHNKK.ansl..LEFEKLvs.VKQQVVA.......GTLYYFTIEVKeg.
....................daKKLYEAKVWEK..pwmdfkelqEFKP
>1stf.I SISYPHUS AL00054403 construct 1719 pdb region: [I:20-115]
ETQHIADQVRSQLEEK.ynkk..FPVFKAvs.FKSQVVA.......GTNYFIKVHVGd..
......................EDFVHLRVFQSlphenkpltlsNYQT
>1roa.A SISYPHUS AL00054403 construct 1721 pdb region: [A:23-119]
SVQRALDFAISEYNKVinkdeyySRPLQVm..AAYQQIVg......GVNYYFNVKFGrtt
ctksq.pnldncpfndqpklkeEEFCSFQINEV..pwedkisilNYKC
>2ch9.A SISYPHUS AL00054403 construct 1722 pdb region: [A:48-144] ** MD
GVLQAARYSVEKFNNC.tndmflFKESRItr.ALVQIVK.......GLKYMLEVEIGrtt
ckknqhlrlddcdfqtnhtlkqTLSCYSEVWVV..pwlqhfevpVLRC
>2bo9.B SISYPHUS AL00054403 construct 1724 pdb region: [B:9-91]
PASRAALVAQNYINYQqgtphrvFEVQKVkq.ASMEDIPgr.....GHKYRLKFAVEeii
qk..................qvKVNCTAEVLYP.stgqetapevNFTF
>2bo9.B SISYPHUS AL00054403 construct 1725 pdb region: [B:135-214]
LVLHLAWVACGYIIWQnstedtwYKMVKIqt.VKQVQRNdd.....FIELDYTILLHnia
s...................qeIIPWQMQVLWH...pqygtkvkHNSR
>1wnh.A SISYPHUS AL00054403 construct 1726 pdb region: [A:9-91] ** MD
AASRAASVAENCINYQqgtphklFLVQTVqq.ASKEDIPgr.....GHKYHLKFSVEeii
qk..................qvTVNCTAEVLYP.qmgqgsapevNFTF
>1wnh.A SISYPHUS AL00054403 construct 1727 pdb region: [A:135-214] ** MD
PVQHLAWVACGYVMWQnstedtwYKMLKIqt.VKQVQRNdd.....FIELDYTILLHdia
s...................qeIIPWQMQVLWH...pqygtkvkHNSR

AL00054407:
>1eqk.A SISYPHUS AL00054407 construct 1703 pdb region: [A:11-95]
GVEPVGnendLHLVDLARFAVTEHNKK.ANSl..LEFEKLvSVKQQVVa.GTLYYFTIEV
KEg.....................daKKLYEAKVWEK..pwmdfKELQEFKP
>1stf.I SISYPHUS AL00054407 construct 1706 pdb region: [I:10-115]
APSATQpat.AETQHIADQVRSQLEEK.YNKk..FPVFKAvSFKSQVVa.GTNYFIKVHV
GD........................EDFVHLRVFQSlphenkpLTLSNYQT
>1roa.A SISYPHUS AL00054407 construct 1708 pdb region: [A:13-119]
GIHATD.lndKSVQRALDFAISEYNKViNKDeyySRPLQV.MAAYQQIvgGVNYYFNVKF
GRttctksq.pnldncpfndqpklkeEEFCSFQINEV..pwedkISILNYKC
>2ch9.A SISYPHUS AL00054407 construct 1709 pdb region: [A:38-144] ** MD
FPKTIK.tndPGVLQAARYSVEKFNNC.TNDmflFKESRItRALVQIVk.GLKYMLEVEI
GRttckknqhlrlddcdfqtnhtlkqTLSCYSEVWVV..pwlqhFEVPVLRC

AL00063492:
>1hx1.B SISYPHUS AL00063492 construct 1786 pdb region: [B:158-255]
ELKKLKHLEKSVEKIADQLEELnkeltgiqqgflpkdlqaealckldRRVKATIEQFMKI
LEEIDTLILP......enFKDSRLKRKGLVKKVQAFLAECDTVE
>1i6z.A SISYPHUS AL00063492 construct 1787 pdb region: [A:103-200]
ELKKLKDLEVSAEKIANHLQELnkelsgiqqgflakelqaealckldRKVKATIEQFMKI
LEEIDTMVLP......eqFKDSRLKRKNLVKKVQVFLAECDTVE
>1m7k.A SISYPHUS AL00063492 construct 1788 pdb region: [A:379-456]
SIKKIIHVLEKVQYLEQEVEEFvgkk...................tdKAYWLLEEMLTKE
LLELDSVETG......g.QDSVRQARKEAVCKIQAILEKLEKKG
>1uk5.A SISYPHUS AL00063492 construct 1789 pdb region: [A:28-105]
GVLKVEAILEKVQGLEQAVDSFegkk...................tdKKYLMIEEYLTKE
LLALDSVDPE......g.RADVRQARRDGVRKVQTILEKLEQKA
>2d9d.A SISYPHUS AL00063492 construct 1790 pdb region: [A:8-83] ** MD
SILKIEKVLKRMREIKNELLQAqnps.....................ELYLSSKTELQGL
IGQLDEVSLE......k.NPCIREARRRAVIEVQTLITYIDLKE
>1ugo.A SISYPHUS AL00063492 construct 1791 pdb region: [A:16-93]
SISRLQEIQREVKAIEPQVVGFsgls...................ddKNYKRLERILTKQ
LFEIDSVDTE......g.KGDIQQARKRAAQETERLLKELEQNA

AL00069572:
>1jw9.B SISYPHUS AL00069572 construct 1352 pdb region: [B:23-167,B:190-237]
FDGQEALKDSRVLIVGLGGLGCAASQYLASAGVGNLTLLDFDTVSLSNLQRQTLHSDATV
GQPKVESARDALTRINPHIAITPVNALldda..eLAALIAEHDLVLDCTDNVAVRNQLNA
GCFAA............KVPLVSGAAIRMEGQITVFTYqAGVMAPLIGVIGSLQAMEAIK
MLAGYgkpasgkIVMYDamt....cQFREMK
>1yov.A SISYPHUS AL00069572 construct 1353 pdb region: [A:22-168,A:487-533]
DHGQEALESAHVCLINATATGTEILKNLVLPGIGSFTIIDGNQVSGEDAGNNFFLQRSSI
GKNRAEAAMEFLQELNSDVSGSFVEESpenlldnDPSFFCRFTVVVATQLPESTSLRLAD
VLWNS............QIPLLICRTYGLVGYMRIIIKeAAEPHTIAAFLGGAAAQEVIK
IITKQfvifn.nTYIYSgms....qTSATFQ
>1yov.B SISYPHUS AL00069572 construct 1354 pdb region: [B:40-195,B:289-336]
ESLQFLLDTCKVLVIGAGGLGCELLKNLALSGFRQIHVIDMDTIDVSNLNRQFLFRPKDI
GRPKAEVAAEFLNDRVPNCNVVPHFNKiqd...fNDTFYRQFHIIVCGLDSIIARRWING
MLISLlnyedgvldpssIVPLIDGGTEGFKGNARVILPgIPAVASTNAVIAAVCATEVFK
IATSAyiplnnyLVFNDvdg....lYTYTFE
>1y8q.A SISYPHUS AL00069572 construct 1355 pdb region: [A:28-171,A:296-342] ** MD
LEAQKRLRASRVLLVGLKGLGAEIAKNLILAGVKGLTMLDHEQVTPEDPGAQFLIRTGSV
GRNRAEASLERAQNLNPMVDVKVDTEDiek...kPESFFTQFDAVCLTCCSRDVIVKVDQ
ICHKN............SIKFFTGDVFGYHGYTFANLGeFSEMAPVCAVVGGILAQEIVK
ALSQRdpphn.nFFFFDgmk....gNGIVEC
>1y8q.B SISYPHUS AL00069572 construct 1356 pdb region: [B:9-154,B:384-433] ** MD
RELAEAVAGGRVLVVGAGGIGCELLKNLVLTGFSHIDLIDLDTIDVSNLNRQFLFQKKHV
GRSKAQVAKESVLQFYPKANIVAYHDSimnpd.yNVEFFRQFILVMNALDNRAARNHVNR
MCLAA............DVPLIESGTAGYLGQVTTIKKgIPAIATTNAVIAGLIVLEGLK
ILSGKidqcr..TIFLNkqpnprkkLLVPCA
>1zfn.A SISYPHUS AL00069572 construct 1357 pdb region: [A:20-164,A:187-233] ** MD
LDGQQKLLDSQVLIIGLGGLGTPAALYLAGAGVGTLVLADDDDVHLSNLQRQILFTTEDI
DRPKSQVSQQRLTQLNPDIQLTALQQRltge..aLKDAVARADVVLDCTDNMATRQEINA
ACVAL............NTPLITASAVGFGGQLMVLTPpAGVVGPVVGVMGTLQALEAIK
LLSGIetpag.eLRLFDgks....sQWRSLA

AL00088995:
>1otr.A SISYPHUS AL00088995 construct 1731 pdb region: [A:9-49]
HESKLSILMDMFPAISKSKLQVHLLEnnnDLDLTIGLLLKE
>1wgl.A SISYPHUS AL00088995 construct 1732 pdb region: [A:9-49]
SEEDLKAIQDMFPNMDQEVIRSVLEAqrgNKDAAINSLLQM
>2dhy.A SISYPHUS AL00088995 construct 1733 pdb region: [A:18-58] ** MD
FNQAMDDFKTMFPNMDYDIIECVLRAnsgAVDATIDQLLQM
>2di0.A SISYPHUS AL00088995 construct 1734 pdb region: [A:13-53]
LDSLISQVKDLLPDLGEGFILACLEYyhyDPEQVINNILEE

AL00102031:
>1oa8.B SISYPHUS AL00102031 construct 1012 pdb region: [B:563-686] ** MD
spaaapptlppyfmkgsiiqlangelkkvedlktedfiqsaeisndlkiDSSTVERIEDS
HS..PGVAVIQFAVgehr.AQVSVEVLVEYPFFVFGQGWSSCCPERTSQLFDLPCSKLSV
GDVCISL
>1v06.A SISYPHUS AL00102031 construct 1013 pdb region: [A:211-337] ** MD
iwhcflkgtrlcfhkesnkewqdvedfaraascdneeeiqmgthkgygsDGLKLLSHEES
VSfgESVLKLTFDPgtvedGLLTVECKLDHPFYVKNKGWSSFYPSLTVVQHGIPCCEIHI
GDVCLPP

AL00103021:
>1z2z.A SISYPHUS AL00103021 construct 1116 pdb region: [A:23-428] ** MD
GGQLRQEIEDFIVKEITNREEGEEGKYLIVELTKRDWDTHHLTRTLSRILQVSQKRISVA
GTKDKRALTTQKISIFDtdas..eiekihlkdIELKVLGRSRKSVELGDLWGNDFRITVR
NIENspeetEALLKKTTDEILAQgGVPNFFGIQRFGSVRpvTHLVGKAIVEgnfekaall
yiaepfpeepeetknarqfvkdtldfkeglktyplrlgheraxxnhlianpedysgsfrv
lPQNLYRXFVHGYQSYIYNIILCRRIEAgiplnrAVEGDIVCFrnevglpdsskteKVTS
ETVNAXNRLLKLGRAFITAPLPGyntefaSGIPGEIENGVLkelgvslegfniekfpexs
sKGTRREVLLEVK.PKFEAGEDelnpgkSKAVLEFXLPKGSYATTVLRE
>1si7.A SISYPHUS AL00103021 construct 1117 pdb region: [A:17-336] ** MD
TGLLKANPEDFVVVEDLGFEPDGEGEHILVRILKNGCNTRFVADALAKFLKIHAREVSFA
GQKDKHAVTEQWLCARVpgkempdlsafqlegCQVLEYARHKRKLRLGALKGNAFTLVLR
EVSN.....RDDVEQRLIDICVK.GVPNYFGAQRFGIGG..SNLQGAQRWAq........
.......................................................tntpv
rDRNKRSFWLSAARSALFNQIVAERLKKadvn.qVVDGDALQLagrgsw......fVATT
EELAELQRRVNDKELMITAALPGsgewgtQREALAFEQAAVaaetelqallvrekv....
.EAARRAMLLYPQqLSWNWWDD......VTVEIRFWLPAGSFATSVVRE

AL00103575:
>1olz.A SISYPHUS AL00103575 construct 699 pdb region: [A:481-534]
FCGKh..GTCEDCVLARDp.YCAWSPpta......TCVALHQT...espsrGLIQEmsgd
asVCPD
>1shy.B SISYPHUS AL00103575 construct 700 pdb region: [B:519-563]
GCRHf..QSCSQCLSAPPfvQCGWCHd........KCVRSEEC...lsg..TWTQQ....
..ICLP
>1txv.B SISYPHUS AL00103575 construct 701 pdb region: [B:4-58,B:432-439] ** MD
ICTTrgvSSCQQCLAVSP..MCAWCSdealplgspRCDLKENLlkdncapeSIEFPvdcd
c.ACQA

AL10050335:
>1h9m.A SISYPHUS AL10050335 construct 992 pdb region: [A:5-141] ** MD
ARNVFKGTVSalkegavnaevDILLgg..gDKLAAvvtlesarslqlaagKEVVAVVKAP
WVLlmtdssgyrlsarniLTGTVKTIETGAVNAEVTLALQg.gtEITSMVtkeavaelgL
KPGASASAVIKASNVILGVP
>1b9m.A SISYPHUS AL10050335 construct 993 pdb region: [A:127-261] ** MD
ARNQWFGTITardhddvqqhvDVLLad.gkTRLKVaitaqsgarlgldegKEVLILLKAP
WVGitqdeava.qnadnqLPGIISHIERGAEQCEVLXALPd.gqTLCATVpvneat..sL
QQGQNVTAYFNADSVIIATL
>1g29.1 SISYPHUS AL10050335 construct 994 pdb region: [1:244-365] ** MD
PMNFLDAIVTed........gFVDF...geFRLKLlpdqfevlgelgyvgREVIFGIRPE
DLYdamfaqvrvpg.enlVRAVVEIVENLGSERIVRLRVG..gvTFVGSFrses....rV
REGVEVDVVFDMKKIHIFDK
>1q12.A SISYPHUS AL10050335 construct 995 pdb region: [A:238-357]
KMNFLPVKVTataidq....vQVELpmpnrQQVWLpves.....rdvqvgANMSLGIRPE
HLLpsdiad.......viLEGEVQVVEQLGNETQIHIQIPsirqNLVYRQndvv....lV
EEGATFAIGLPPERCHLFRE
>1oxs.C SISYPHUS AL10050335 construct 996 pdb region: [C:243-352]
EINELEGKVTne.........GVVIgs...LRFPVsvss...........DRAIIGIRPE
DVKlskdvikddsw.ilvGKGKVKVIGYQGGLFRITITPLd.seEEIFTYsdhp.....I
HSGEEVLVYVRKDKIKVFEK
>1v43.A SISYPHUS AL10050335 construct 997 pdb region: [A:247-366] ** MD
EMNILEVSVGd.........gYLEGrg...FRIELpqdlmdllk..dyvgKTVLFGIRPE
HMTvegvselahmkrtarLIGKVDFVEALGTDTILHVKFGd..eLVKVKLpghi....pI
EPGREVKVIMDLDMIHVFDK

AL10054593:
>1kw3.B SISYPHUS AL10054593 construct 1659 pdb region: [B:6-263] ** MD
GYLGFAVk..DVPAWDHFLTks.VGLMAAgsag.................dAALYRAdqr
.................aWRIAVQPgel................................
ddlaYAGLEVDdaaALERMADKLRQA.........GVAFTRGdealmqqrkvm....glL
CLQDP..FGLPLEIYYGpaeifh.......epflpsapvsgfvtgdqgiGHFVRCVp..D
TAKAMAFYTev.LGFVLSdiidiqmg........petsvpAHFLHCNgr...........
......hHTIALAAfpi................pkrihHFMLQANtidDVGYAFDRLDa.
........aGRITS..................................llgrhtndqtls
FYADTPSp..MIEVEFGW
>1f1u.A SISYPHUS AL10054593 construct 1660 pdb region: [A:19-270] ** MD
AYMEIVVt..DLAKSREFYVdv.LGLHVTeede.................nTIYLRSlee
fi...............hHNLVLRQgpi................................
aavaAFAYRVKspaEVDAAEAYYKEL.........GCRTERRkegftkgig......dsV
RVEDP..LGFPYEFFYEtehver..........ltqrydlysagelvrlDHFNQVTp..D
VPRGRAYLEd..LGFRVSedikdsdg...........vtyAAWMHRKqt...........
......vHDTALTGgng.................prmhHVAFATHekhNIIQICDKMGal
ris......DRIER..................................gpgrhgvsnafy
LYILDPD...GHRIEIYT
>1mpy.A SISYPHUS AL10054593 construct 1662 pdb region: [A:9-268] ** MD
GHVQLRVl..DMSKALEHYVel.LGLIEMdrddq................gRVYLKAwte
vd...............kFSLVLREade................................
pgmdFMGFKVVdedALRQLERDLMAY.........GCAVEQLpage......lnscgrrV
RFQAP..SGHHFELYADkeytgkwgl...ndvnpeawprdlkgmaavrfDHALMYGd..E
LPATYDLFTkv.LGFYLAeqvldeng...........trvAQFLSLStk...........
......aHDVAFIHhpe................kgrlhHVSFHLEtweDLLRAADLISm.
.......tdTSIDI..................................gptrhglthgkt
IYFFDPS...GNRNEVFC
>1cjx.A SISYPHUS AL10054593 construct 1664 pdb region: [A:14-325] ** MD
EFIEFASp..TPGTLEPIFE..iMGFTKVathrsk...............nVHLYRQge.
..................INLILNNep.....................nsiasyfaaehg
psvcGMAFRVK...DSQKAYNRALEL.........GAQPIHIdtgpme........lnlP
AIKGI..GGAPLYLIDRfgegssiydid..fvylegvernpvgaglkviDHLTHNVyrgR
MVYWANFYEkl.FNFREAryfdikgey.........tgltSKAMSAPdg...........
......mIRIPLNEesskg..agqieeflmqfngegiqHVAFLTD...DLVKTWDALKk.
........iGMRFMtappdtyyemlegrlpdhgepvdqlqargilldgssvegdkrlllq
IFSETLMg..PVFFEFIQ
>1t47.A SISYPHUS AL10054593 construct 1665 pdb region: [A:24-352] ** MD
DAVVFAVg..NAKQAAHYYSta.FGMQLVaysgpeng.........sretaSYVLTNgs.
..................ARFVLTSvikpatpw...............ghfladhvaehg
dgvvDLAIEVP...DARAAHAYAIEH.........GARSVAEpyelkdehgtvv....lA
AIATY..GKTRHTLVDRtgydgpylpg...yvaaapiveppahrtfqaiDHCVGNVelgR
MNEWVGFYNkv.MGFTNMkefvgddia......teysalmSKVVADGtl...........
......kVKFPINEpalakk.ksqideylefyggagvqHIALNTG...DIVETVRTMRa.
........aGVQFLdtpds.yydtlgewvgdtrvpvdtlrelkiladrded....gyllq
IFTKPVQdrpTVFFEIIE
>1zsw.ALC SISYPHUS AL10054593 construct 1683 pdb region: [A:158-210,A:77-133,A:5-67,A:211-273] ** MD
GSVELTVr..RLDKMASTLTei.FGYTEVsrnd.................qEAIFQSik.
..............geafGEIVVKYldg................................
.aitRIGLLVPsedSLHYWKERFEKF.........DVKHSEMttyan.........rpaL
QFEDA..EGLRLVLLVSn..............................kGHHHISMvtkN
ANENNHFYKnv.LGLRRVkmtvnqdd..........psmyHLFYGDKtgsp.........
......gTELSFFEipl..........ptekpgrgsihHLAIRVKndaELAYWEEQVKq.
........rGFHSS....................................giidrfyfks
LYFRESN...GILFEIAT

AL10056276:
>1tlu.A SISYPHUS AL10056276 construct 687 pdb region: [A:4-111]
LGRHLVAEFYEC...drevldn.....vqlieq..EMKQAAYesgativTSTFHrflpyg
vSGVVVI.SESHLTIHTwpe..ygyAAIDLFTCg.edvDPWKAFEHLKKALKA.....kr
vHVVEHE
>1mhm.A SISYPHUS AL10056276 construct 688 pdb region: [A:180-295] ** MD
PVYTLEMCMTGLdrekasvfykteessaahmtvrsGIRKILPks.....EICDFefepcg
ySMNSIE.GAAVSTIHItpedgftyASFESVGYnpktmELGPLVERVLACFEP.....ae
fSVALHA
>1msv.A SISYPHUS AL10056276 construct 689 pdb region: [A:173-286]
PDQTLEILMSELdpavmdqfymkdgvtakdvtresGIRDLIP.....gsVIDATmfnpcg
ySMNGMKsDGTYWTIHItpepefsyVSFETNLSq...tSYDDLIRKVVEVFKP.....gk
fVTTLFV
