# Supplementary material for: A novel method to compare protein structures using local descriptors
Source: BMC Bioinformatics. 2011 Aug 17;12:344. doi: 10.1186/1471-2105-12-344 (PMC3179968; doi:10.1186/1471-2105-12-344)
Supplement: Additional file 3 — Pruned SISYPHUS alignments - MC dataset. The file contains SISYPHUS alignments chosen for the MC dataset. [file 1471-2105-12-344-S3.TXT]

AL00047305:
>1lqs.ALC SISYPHUS AL00047305 construct 1775 pdb region: [L:24-112,M:114-151]
QDLRVTFHRVkptlqre........ddysvwldgtvvkgcWGCSVMDWLLRRYLeIVFPA
GDHvypglktELHSMRSTLESIYKDMRQcpllgcg...........DKSVISRLSQEAER
KSDn......gtrKGLSELDTLFSRLE
>1n1f.A SISYPHUS AL00047305 construct 1776 pdb region: [A:17-150]
HHIEESFQEIkraiqak..dtfpnvtilstletlqiikplDVCCVTKNLLAFYVdRVFKD
HQEpnpkilrKISSIANSFLYMQKTLRQcqeqrqchcr......qeATNATRVIHDNYDQ
LEVh.....aaaiKSLGELDVFLAWIN
>1wu3.I SISYPHUS AL00047305 construct 1778 pdb region: [I:15-153]
RKCQELLEQLngkinlt.....yradfkipmemtekmqksYTAFAIQEMLQNVF.LVFRN
NFSstgwnetIVVRLLDELHQQTVFLKTvleekqeerltwem..ssTALHLKSYYWRVQR
YLKlmkynsyawmVVRAEIFRNFLIIR
>1m4r.A SISYPHUS AL00047305 construct 1779 pdb region: [A:50-175]
PYITNRTFMLakeasla...dnntdvrligeklfhgvsmsERCYLMKQVLNFTLeEVLFP
QSDr...fqpYMQEVVPFLARLSNRLSTchiegdd.........lhIQRNVQKLKDTVKK
LGEs......geiKAIGELDLLFMSLR
>1itf SISYPHUS AL00047305 construct 1780 pdb region: [A:12-155]
RRTLMLLAQMrkislfs.clkdrhdfgfpqeefgnqfqkaETIPVLHEMIQQIFnLFSTK
DSSaa.wdetLLDKFYTELYQQLNDLEAcviqgvgvtetp.lmkedSILAVRKYFQRITL
YLKekkyspcaweVVRAEIMRSFSLST
>1d9c.ALC SISYPHUS AL00047305 construct 1781 pdb region: [A:2-86,B:287-321]
GQFFREIENLkeyfnas.spdvakggplfseilknwkdesDKKIIQSQIVSFYF.KLFEN
LKD.nqviqrSMDIIKQDMFQKFLNGSS.................eKLEDFKKLIQIPVD
DLQ.......iqrKAINELIKVMNDLS
>1fg9.ALC SISYPHUS AL00047305 construct 1782 pdb region: [A:2-86,B:87-121]
DPYVKEAENLkkyfnag.hsdvadngtlflgilknwkeesDRKIMQSQIVSFYF.KLFKN
FKD.dqsiqkSVETIKEDMNVKFFNSNK.................kKRDDFEKLTNYSVT
DLN.......vqrKAIHELIQVMAELS
>1b5l SISYPHUS AL00047305 construct 1783 pdb region: [A:12-156]
RENLKLLDRMnrlsphsclqdrkdfglpqemvegdqlqkdQAFPVLYEMLQQSF.NLFYT
EHSsaawdttLLEQLCTGLQQQLDHLDTcrgqvmgeedselgnmdpIVTVKKYFQGIYDY
LQE.kgysdcaweIVRVEMMRALTVST

AL00048098:
>2a72.ALC SISYPHUS AL00048098 construct 1558 pdb region: [A:333-413,B:414-441]
GMDEALKDPVGREQFLKFLEsef..SSENLRFWLAVEDLKKRpi.....KEVPSRVQEIW
QEFLApgapsain.LDSKSYDKTTHnvke.....pgrYTFEDAQEHIYKLMKsDSYPRFI
RS
>1agr.E SISYPHUS AL00048098 construct 1559 pdb region: [E:62-171]
SLENLINHECGLAAFKAFLKsey..SEENIDFWISCEEYKKIksp....SKLSPKAKKIY
NEFISvqatkevn.LDSCTREETSRnmlep.....tiTCFDEAQKKIFNLMEkDSYRRFL
KS
>1dk8.A SISYPHUS AL00048098 construct 1562 pdb region: [A:125-241]
SLHSLLDDQDGISLFRTFLKqeg..CADLLDFWFACTGFRKLepcdsneEKRLKLARAIY
RKYILdnngivsrqTKPATKSFIKGcimkql...idpAMFDQAQTEIQATMEeNTYPSFL
KS
>1htj.F SISYPHUS AL00048098 construct 1564 pdb region: [F:313-422]
DLEKLKSRPAHLGVFLRYIFsqa..DPSPLLFYLCAEVYQQAsp.....KDSRSLGKDIW
NIFLEknaplrvk.IPEXLQAEIDSrlrnse...darGVLCEAQEAAXPEIQ.EQIHDYR
TK
>1omw.A SISYPHUS AL00048098 construct 1565 pdb region: [A:54-168]
TFEKIFSQKLGYLLFRDFCLkhleeAKPLVEFYEEIKKYEKLete....EERLVCSREIF
DTYIMkellacshpFSKSAIEHVQGhlvkkq...vppDLFQPYIEEICQNLRgDVFQKFI
ES
>1zv4.X SISYPHUS AL00048098 construct 1566 pdb region: [X:84-193]
NFDKMMKAPAGRNLFREFLRtey..SEENLLFWLACEDLKKEqnk....KVIEEKARMIY
EDYISilsp.kevsLDSRVREVINRnlldp.....npHMYEDAQLQIYTLMHrDSFPRFL
NS
>2af0.A SISYPHUS AL00048098 construct 1567 pdb region: [A:83-192]
AFDELLASKYGLAAFRAFLKsef..CEENIEFWLACEDFKKTksp....QKLSSKARKIY
TDFIEkeapkein.IDFQTKTLIAQniqe.....atsGCFTTAQKRVYSLMEnNSYPRFL
ES
>2bt2.A SISYPHUS AL00048098 construct 1568 pdb region: [A:65-174]
SFDLLLSSKNGVAAFHAFLKtef..SEENLEFWLACEEFKKIrsa....TKLASRAHQIF
EEFICseapkevn.IDHETRELTRMnlqt.....ataTCFDAAQGKTRTLMEkDSYPRFL
KS
>2bv1.A SISYPHUS AL00048098 construct 1569 pdb region: [A:72-180]
SLEKLLANQTGQNVFGSFLKsef..SEENIEFWLACEDYKKTes.....DLLPCKAEEIY
KAFVHsdaakqin.IDFRTRESTAKkika.....ptpTCFDEAQKVIYTLMEkDSYPRFL
KS
>2crp.A SISYPHUS AL00048098 construct 1570 pdb region: [A:28-137]
SLDKLLQNNYGLASFKSFLKsef..SEENLEFWIACEDYKKIksp....AKMAEKAKQIY
EEFIQteapkevn.IDHFTKDITMKnlve.....pslSSFDMAQKRIHALMEkDSLPRFV
RS
>2dlr.A SISYPHUS AL00048098 construct 1571 pdb region: [A:18-126]
SLENLLEDPEGVKRFREFLKkef..SEENVLFWLACEDFKKMqdk....TQMQEKAKEIY
MTFLSskassqvn.VEGQSRLNEKIlee......phpLMFQKLQDQIFNLMKyDSYSRFL
KS
>2ihd.A SISYPHUS AL00048098 construct 1573 pdb region: [A:56-165]
SFDVLLSHKYGVAAFRAFLKtef..SEENLEFWLACEEFKKTrst....AKLVSKAHRIF
EEFVDvqaprevn.IDFQTREATRKnlqep.....slTCFDQAQGKVHSLMEkDSYPRFL
RS

AL00048599:
>1ecm.ALC SISYPHUS AL00048599 construct 664 pdb region: [A:6-95,B:6-96]
PLLALREKISALDEKLLALLAERRELAvevgkakllshrpVRDI..............DR
ERDLLERLITLGKAH.....................................HLDAHYIT
RLFQLIIEDSVltqqallqqhpLLALREKISALDEKLLALLAERRELAVEVGKAKLLSHr
.................PVRDIDRERDLLERLITLGKAHHL............DAHYITR
LFQLIIEDSVLTQQALLQQHL
>2csm.A SISYPHUS AL00048599 construct 665 pdb region: [A:11-254]
NLQNIRDELVRMEDSIIFKFIERSHFAtc...........PSVYeanhpgleipnfkgSF
LDWALSNLEIAHSRIrrfespdetpffpdkiqksflpsinypqilapyapevNYNDKIKK
VYIEKIIPLISkrdgd......DKNNFGSVATRDIECLQSLSRRIHFGKFVAEAKFQSDi
plytklikskdvegimkNITNSAVEEKILERLTKKAEVYGV.........ritPEYLVKI
YKEIVIPITKEVEVEYLLRRL

AL00049879:
>1u7v.A SISYPHUS AL00049879 construct 1686 pdb region: [A:275-442]
CSIAYYelnqrvg......eTFHAsq.............PSLTVDGFtdpsn.......s
erfclgllsnvnrnatvemtrrhigrGVRLYYig.....gEVFAEclsdsaifvqspncn
qrygwhpa.tvckippgcNLKIFnnqefaallaqsvnqgfeavy................
..................qltrmcTIRMSFVkgwgaeyrrqtvtstpcWIELHL
>1g6g.A SISYPHUS AL00049879 construct 1689 pdb region: [A:34-147]
CRVICTtgqi.........pIRDLsadisqvlkekrsikKVWTFGRNpacdyhlgn....
...................isrlsnkHFQILLge....dgNLLLNdistngtwln.....
..........gqkveknsNQLLS.....................................
.......................qGDEITVGvgvesd.........ilSLVIFI
>1lgq.ALC SISYPHUS AL00049879 construct 1690 pdb region: [A:17-86,B:87-122]
GRLLRLgaee.......gepHVLLrk.............REWTIGRRrgcdlsfps....
...................nklvsgdHCRIVVdek...sgQVTLEdtstsgtvin.....
..........klkvvkkqTCPLQ.....................................
.......................tGDVIYLVyrknep.......ehnvAYLYES
>1gxc.A SISYPHUS AL00049879 construct 1691 pdb region: [A:94-203]
ARLWALqdgf.........aNLECvn.............DNYWFGRDksceycfdepllk
rtdk...............yrtyskkHFRIFRevgpknsyIAYIEdhsgngtfvn.....
..........telvgkgkRRPLN.....................................
.......................nNSEIALSlsrnk............VFVFFD
>1uht.A SISYPHUS AL00049879 construct 1692 pdb region: [A:13-111]
LRLVFVkgpr.......egdALDYkp............gSTIRVGRIvrgneiaik....
...................dagistkHLRIESds.....gNWVIQdlgssngtlln....
..........snaldpetSVNLG.....................................
.......................dGDVIKLGe..............ytSILVNF
>1mzk.A SISYPHUS AL00049879 construct 1693 pdb region: [A:182-295]
LFLEVIagpa.......iglQHAVnstsssk........LPVKLGRVspsdlalk.....
...................dsevsgkHAQITWnst...kfKWELVdmgslngtlvn....
..shsishpdlgsrkwgnPVELA.....................................
.......................sDDIITLGt............ttkvYVRISS
>1ujx.A SISYPHUS AL00049879 construct 1695 pdb region: [A:17-113]
LWLQSPtggp.........pPIFLpsd...........gQALVLGRGpltqvt.......
...................drkcsrnQVELIAdpe...srTVAVKqlgvnpstvg.....
..........vqelkpglSGSLS.....................................
.......................lGDVLYLVng.............lyPLTLRW
>2fez.A SISYPHUS AL00049879 construct 1696 pdb region: [A:290-380]
AYLHDIasg..........rGYPLqa.............AATRIGRLhdndivld.....
...................sanvsrhHAVIVDtg.....tNYVINdlrssngvhvq....
............herirsAVTLN.....................................
.......................dGDHIRIC...............dhEFTFQI
>2csw.A SISYPHUS AL00049879 construct 1697 pdb region: [A:18-126]
WCLRRVgmsa.........gWLLLedg............CEVTVGRGfgvtyqlvskic.
...................plmisrnHCVLKQnpe....gQWTIMdnkslngvwln....
..........rarleplrVYSIH.....................................
.......................qGDYIQLGvplenkena......eyEYEVTE
>1qwt.A SISYPHUS AL00049879 construct 1700 pdb region: [A:204-369]
FEVTAFyrgrqvf......qQTIScp.............EGLRLVGSevgdrtlpgwpvt
lpdpgmsltdrgvmsyvrhvlsclggGLALWRagq.....WLWAQrlghchtywavseel
lpns..ghgpdgevpkdkEGGVFdlgpfivdlitftegsgrsp.................
......................ryALWFCVGeswpqdqpwt...krlvMVKVVP
>1wv3.A SISYPHUS AL00049879 construct 1701 pdb region: [A:4-76]
LIIKYNkq............LKXLnlrd..........gKTYTISEDeraditlks....
.......................lgeVIHLEQnnq....gTWQAN...............
..................HTSIN.....................................
.......................kVLVRKGD...............ldDITLQL
>1wv3.ALC SISYPHUS AL00049879 construct 1702 pdb region: [A:170-186,A:81-168]
GLNVLSqntvasslirldyaSFAYpsiq...........DTXTIGPNayddxviqs....
.......................lxnAIIIKDfqsiqesqYVRIVhd.kntdvyin....
...........yelqeqlTNKAY.....................................
.......................iGDHIYVE...............giWLEVQA

AL00050083:
>1i07.ALC SISYPHUS AL00050083 construct 1020 pdb region: [A:6-35,B:36-64]
KKYAKSKYDFVARNSSELSVMKDDVLEILDdrrQWWKVRNASGDSGFVPNNILDIMRTP
>1i0c.A SISYPHUS AL00050083 construct 1021 pdb region: [A:6-64]
KKYAKSKYDFVARNSSELSVMKDDVLEILDdrrQWWKVRNASGDSGFVPNNILDIMRTP

AL00050331:
>1fr3.ALC SISYPHUS AL00050331 construct 475 pdb region: [L:6-62,K:63-67]
RNKLEATVKEIvkgtv.MAKIVMDYK.GTELVAAITIDSVAdlDLVPGDKVTALVKATEM
EVLK
>1b9m.A SISYPHUS AL00050331 construct 477 pdb region: [A:128-186,A:256-260]
RNQWFGTITARdhddvqQHVDVLLADgKTRLKVAITAQSGArlGLDEGKEVLILLKAPWV
IIAT
>1b9m.ALC SISYPHUS AL00050331 construct 478 pdb region: [A:200-255,A:187-191]
DNQLPGIISHIergae.QCEVLXALPdGQTLCATVPVNEAT..SLQQGQNVTAYFNADSV
GITQ
>1h9k.A SISYPHUS AL00050331 construct 479 pdb region: [A:6-63,A:136-140]
RNVFKGTVSALkegav.NAEVDILLGgGDKLAAVVTLESARslQLAAGKEVVAVVKAPWV
ILGV
>1h9k.ALC SISYPHUS AL00050331 construct 480 pdb region: [A:78-135,A:64-68]
RNILTGTVKTIetgav.NAEVTLALQgGTEITSMVTKEAVAelGLKPGASASAVIKASNV
LLMT

AL00050475:
>1flm.A SISYPHUS AL00050475 construct 956 pdb region: [A:6-122]
FFEVLkneg........VVAIATQG..edGPHLVNTWnsyLKVLd..gnRIVVPVGgm.h
ktEANVARDERVLMTLGSRKv................................agrngpg
.tGFLIRGSAAFRtdgpefeaiarfkwa................................
..............RAALVITVVSAEQTL
>1dnl.A SISYPHUS AL00050475 construct 959 pdb region: [A:39-192]
LSQACeakl....adptAXVVATVD.ehgQPYQRIVL...LKHYd..ekGXVFYTNlg.s
rkAHQIENNPRVSLLFPWHTl......................................e
.rQVXVIGKAERLstlevxkyfhsrprd....sqigawvskqssrisargileskflelk
qkfqqg.evplpsfWGGFRVSLEQIEFWQ
>1vl7.A SISYPHUS AL00050475 construct 960 pdb region: [A:11-141]
YAGFIqe........fqSAIISTISe.qgIPNGSYAP...FVIDd..akNIYIYVS.gla
vhTKNIEANPLVNVLFVDDEa...............................ktnqifar
.rRLSFDCTATLIeresqkwnqvvdqfqerfgqiievlrgla..................
.............dFRIFQLTPKEGRFVI
>1i0r.ALC SISYPHUS AL00050475 construct 961 pdb region: [B:5-10,A:11-140]
AFYKIs.........ygLYIVTSES..ngRKCGQIAN..tVFQLtskpvQIAVCLNke.n
dtHNAVKESGAFGVSVLELEtpmefigrfgfrkssefekfd..gveyktg.ktgvplvtq
haVAVIEAKVVKEcdvg...........................................
.............tHTLFVGEAVDAEVLK
>1usc.ALC SISYPHUS AL00050475 construct 963 pdb region: [B:12-18,A:19-145]
GFYHYyp........gvPAVVGVRV..eeRVNFCPAV..wNTGLsadppLFGVSISpk.r
ftHGLLLKARRFSASFHPFGq.kdlvhwlgshsgrevdkgq...aphflgh.tgvpileg
.aYAAYELELLEVhtfg...........................................
.............dHDLFVGRVVAVWEEE
>1rz0.ALC SISYPHUS AL00050475 construct 964 pdb region: [B:9-14,A:15-137]
AXGKF.a........tgVTVITTEL..ngAVHGXTAN..aFXSVslnpkLVLVSIGek.a
kxLEKIQQSKKYAVNILSQDq.kvlsxnfagqlek......pvdvqfeelg..glpvikd
.aLAQISCQVVNEvqag...........................................
.............dHTLFIGEVTDIKITE
>1rfe.A SISYPHUS AL00050475 construct 965 pdb region: [A:16-146]
IADFVns........srTGTLATIG.pdgQPHLTAXW...YAVId...gEIWLETKak.s
qkAVNLRRDPRVSFLLEDGDt...................................ydtl
.rGVSFEGVAEIVeepealhrvgvsvwerytgpytdexkpxvdqxxn.............
.............kRVGVRIVARRTRSWD
>1w9a.A SISYPHUS AL00050475 construct 967 pdb region: [A:10-143]
LLAVIsgns........IGVLATIK.hdgRPQLSNVQ...YHFDp.rklLIQVSIAep.r
akTRNLRRDPRASILVDADDgw......................................
.sYAVAEGTAQLTppaaapdddtvealialyrniageh......sdwddyrqaxvtd...
.............rRVLLTLPISHVYGLP

AL00050684:
>1pyq.A SISYPHUS AL00050684 construct 519 pdb region: [A:11-89]
HRVKVthadlhyea..............................................
..........gSCAIDqdfldaagi...................................
.........................lENEAIDIWnvt....ngkRFSTYAIAAergsr..
.......IISVNg...............................................
................................aaahcasvGDIVIIA
>1l8f.A SISYPHUS AL00050684 construct 520 pdb region: [A:1-184]
ANGQStrywdcckpscgwrgkgpvnqpvyscdanfqrihdfdavsgceg.gpafscadhs
pwaindnlsygFAATAlsgqteesw...................................
..........................CCACYALTftsg.pvagkTMVVQSTSTggdlg..
.....snHFDLNipgggvglfdgctpqfgglpgaryggissrqecdsf............
.....................peplkpgcqwrfdwfqnadNPSFTFE
>1n10.A SISYPHUS AL00050684 construct 521 pdb region: [A:1020-1136]
LDAKStwygggacgykdvdkppf.....................................
........sgmTGCGNtpifksgrg...................................
..........................CGSCFEIKctkpeacsgePVVVHITDDneepi..
....apyHFDLSg...............................................
.....................hafgamakkgdeqklrsagELELQFR
>1bw3.A SISYPHUS AL00050684 construct 522 pdb region: [A:4-119]
NDVRAtyhyyrpaqnnwdlgapavsaycatwdaskplswrs...................
........kygWTAFCgpagprgqa...................................
.........................aCGKCLRVTnpa....tgaQITARIVDQcang...
.......GLDLDw...............................................
.......................dtvftkidtngigyqqgHLNVNYQ
>1uhe.ALC SISYPHUS AL00050684 construct 523 pdb region: [B:11-24,A:26-87]
HRATItdanlnyi...............................................
...........GITIDedlaklakl...................................
.........................rEGMKVEIVdvn....ngeRFSTYVILGkkrg...
.......EICVNg...............................................
................................aaarkvaiGDVVIIL
>1dms.A SISYPHUS AL00050684 construct 525 pdb region: [A:635-762]
YPLHIaashpfnrlhsqlngtvlregyavq..............................
........ghePCLMHpddaaargi...................................
.........................aDGDVVRVHnd......rgQILTGVKVTdavm...
.....kgVIQIYeggwydpsdvt.....................................
..........eagtldkygdvnvlsadigtsklaqgncgqTVLAEVE
>1aa6.A SISYPHUS AL00050684 construct 526 pdb region: [A:573-686]
YPMVLstvrevghyscrsmtgncaalaalad.............................
........epgYAQINtedakrlgi...................................
.........................eDEALVWVHsr......kgKIITRAQVSdrpn...
.....kgAIYMTyqww............................................
....................................peykYCAVRVE
>1kqf.A SISYPHUS AL00050684 construct 527 pdb region: [A:888-1013]
FPYVGttyrltehfhtw..tkhallnaiaqp.............................
.........eqFVEISetlaaakgi...................................
.........................nNGDRVTVSsk......rgFIRAVAVVTrrlkpln
vngqqveTVGIPihwgfegvark.....................................
..................gyiantltpnvgdansqtpeykAFLVNIE
>1h0h.A SISYPHUS AL00050684 construct 528 pdb region: [A:848-975]
YPFICstyrvtehwqtglmtrntpwlleaep.............................
.........qmFCEMSeelatlrgi...................................
.........................kNGDKVILEsv......rgKLWAKAIITkrikpfa
iqgqqvhMVGIPwhygwsfpkng.....................................
..................gdaaniltpsvgnpntgipetkAFMVNVT
>1g8k.A SISYPHUS AL00050684 construct 530 pdb region: [A:694-805]
YRFWLnngrnnevwqtayhdqynslmqery..............................
........pmaYIEMNpddckqldv...................................
.........................tGGDIVEVYnd......fgSTFAMVYPVaeik...
.....rgQTFMLfgyv............................................
...................ngiqgdvttdwtdrdiipyykGTWGDIR
>2nap.A SISYPHUS AL00050684 construct 531 pdb region: [A:609-721]
YPLYLtsmrvidhwhtatmtgkvpelqkanp.............................
.........iaFVEINeedaartgi...................................
.........................kHGDSVIVEtr......rdAMELPARVSdvcr...
.....pgLIAVPffdp............................................
..................kklvnklfldatdpvsrepeykICAARVR
>1q16.A SISYPHUS AL00050684 construct 533 pdb region: [A:1084-1225]
KALNFltphqkwgihstysd..nllmltlgr.............................
........ggpVVWLSeadakdlgi...................................
.........................aDNDWIEVFns......ngALTARAVVSqrvp...
.....agMTMMYhaqerivnlpg................................seitq
qrggihnsvtritpkpthmiggyahlaygfnyygtvgsnrDEFVVVR
>1qcs.A SISYPHUS AL00050684 construct 535 pdb region: [A:4-81]
RSXQAarcptdelsls............................................
..........nCAVVSekdyq.......................................
..........................SGQHVIVRtsp.....nhKYIFTLRTHpsvv...
.....pgSVAFSlpqrkwagl.......................................
......................................siGQEIEVA
>1cz5.A SISYPHUS AL00050684 construct 537 pdb region: [A:7-88]
IILRVaeanstdpgms............................................
...........RVRLDessrrllda...................................
.........................eIGDVVEIEkv.......rKTVGRVYRArpeden.
.....kgIVRIDsvmrnncga.......................................
......................................siGDKVKVR
>1iw7.D SISYPHUS AL00050684 construct 540 pdb region: [D:627-748]
GRSVIvvgpqlklh..............................................
...........QCGLPkrmalelfkpfllkkmeekgiapnvkaarrmlerqrdikdevwd
aleev....................iHGKVVLLNraptlhrlgiQAFQPVLVEg......
......qSIQLHplvceafnad......................................
......................................fdGDQMAVH
>1twf.A SISYPHUS AL00050684 construct 541 pdb region: [A:349-490]
ARTVIsgdpnleld..............................................
...........QVGVPksiaktltypevvtpynidrltqlvrngpnehpgakyvirdsgd
ridlryskragdiqlqygwkverhimDNDPVLFNrqpslhkmsmMAHRVKVIP.......
.....ysTFRLNlsvtspynad......................................
......................................fdGDEMNLH

AL00050692:
>1pyq.A SISYPHUS AL00050692 construct 500 pdb region: [A:11-89]
HRVKVtHADLHyea.............................gsCAIDQDFLdaagiLE
NEAIDIWnvtngkRFSTYAIAAErgsr.........IISVNg..................
..........aaahca..........................SVGDIVIIA
>1uhe.ALC SISYPHUS AL00050692 construct 501 pdb region: [B:11-24,A:26-87]
HRATItDANLNyig...............................ITIDEDLAklaklRE
GMKVEIVdvnngeRFSTYVILGKkrg..........EICVNg..................
..........aaarkv..........................AIGDVVIIL
>1dms SISYPHUS AL00050692 construct 503 pdb region: [A:635-762]
YPLHI.AASHPfnrlhsqlngtvlregyavq..........ghepCLMHPDDAaargiAD
GDVVRVHnd..rgQILTGVKVTDavm........kgVIQIYeggwydpsdvt.......e
agtldkygdvnvlsadigtskl...............aqgncGQTVLAEVE
>1aa6 SISYPHUS AL00050692 construct 504 pdb region: [A:573-686]
YPMVL.STVREvghyscrsmtgncaalaalad.........epgyAQINTEDAkrlgiED
EALVWVHsr..kgKIITRAQVSDrpn........kgAIYMTyqww...............
........................................peYKYCAVRVE
>1kqf.A SISYPHUS AL00050692 construct 505 pdb region: [A:888-1013]
FPYVG.TTYRLtehfhtw..tkhallnaiaqp..........eqfVEISETLAaakgiNN
GDRVTVSsk..rgFIRAVAVVTRrlkplnvngqqveTVGIPihwgfegvark.......g
yiantltpnvgdansq.......................tpeYKAFLVNIE
>1h0h.A SISYPHUS AL00050692 construct 506 pdb region: [A:848-975]
YPFIC.STYRVtehwqtglmtrntpwlleaep..........qmfCEMSEELAtlrgiKN
GDKVILEsv..rgKLWAKAIITKrikpfaiqgqqvhMVGIPwhygwsfpkng.......g
daaniltpsvgnpntg.......................ipeTKAFMVNVT
>1g8k.A SISYPHUS AL00050692 construct 508 pdb region: [A:694-805]
YRFWL.NNGRNnevwqtayhdqynslmqery..........pmayIEMNPDDCkqldvTG
GDIVEVYnd..fgSTFAMVYPVAeik........rgQTFMLfgyv...............
......ngiqgdvttdwtdr.................diipyYKGTWGDIR
>1ogy.A SISYPHUS AL00050692 construct 510 pdb region: [A:686-800]
FGFWL.VTGRVlehwhsgsmtlrwpelykaf..........pgavCFMHPEDArsrglNR
GSEVRVIsr..rgEIRTRLETRGrnrmp......rgVVFVPwfda...............
......sqlinkvtldandpi................srqtdFKKCAVKIE
>1q16.A SISYPHUS AL00050692 construct 511 pdb region: [A:1084-1225]
KALNF.LTPHQkwgihstysd..nllmltlgr.........ggpvVWLSEADAkdlgiAD
NDWIEVFns..ngALTARAVVSQrvp........agMTMMYhaqerivnlpg.......s
eitqqrggihnsvtritpkpthmiggyahlaygfnyygtvgsNRDEFVVVR
>1qcs.A SISYPHUS AL00050692 construct 513 pdb region: [A:4-81]
RSXQA.ARCPTdelsls..........................ncAVVSEKDY.....QS
GQHVIVRtsp.nhKYIFTLRTHPsvv........pgSVAFSl..................
..........pqrkwagl........................SIGQEIEVA
>1cz5.A SISYPHUS AL00050692 construct 515 pdb region: [A:7-88]
IILRV.AEANStdpgms...........................rVRLDESSRrlldaEI
GDVVEIEkv...rKTVGRVYRARpeden......kgIVRIDs..................
..........vmrnncga........................SIGDKVKVR

AL00050815:
>1gt1.ALC SISYPHUS AL00050815 construct 1026 pdb region: [A:15-123,B:124-149]
GPWRTVYIGStnpekiqe.ngpfrtYFRELVFDdekgtVDFYFSvkrd.....gkwkNVH
VKATKQddg......TYVADy...............egQNVFKIVSLSr..THLVAHNIn
vdkhgq..ttELTELFVK...lnvededLEKFWKLTEDKgid..kknVVNF
>1hbp SISYPHUS AL00050815 construct 1027 pdb region: [A:22-168]
GTWYAMAKKDpeglflq......dnIVAEFSVDe.nghMSATAKgrvrllnnwdvcaDMV
GTFTDTedp.....aKFKMKywgv.......asflqkgNDDHWIIDTDye.TFAVQYSCr
llnldgtcadSYSFVFARdpsgfs.pevQKIVRQRQEELcla...rqYRLI
>1exs.A SISYPHUS AL00050815 construct 1034 pdb region: [A:17-153]
GTWHTVAMAVsdvslldakssplkaYVEGLKPTp.egdLEILLQkren.....dkcaQEV
LLAKKTdip.....aVFKINa...............ldENQLFLLDTDyd.SHLLLCMEn
saspe...hsLVCQSLARt..levddqiREKFEDALKTLsvp..mriLPAQ
>1epa.A SISYPHUS AL00050815 construct 1035 pdb region: [A:13-148]
GFWYEIAFASkmgtpgla.hkeekmGAMVVELKen..lLALTTTyyse.....dhcvLEK
VTATEGdgp.....aKFQVTr..............lsgKKEVVVEATDyl.TYAIIDITs
lvaga...vhRTMKLYSRslddn..geaLYNFRKITSDHgfs..etdLYIL
>2a2u.A SISYPHUS AL00050815 construct 1037 pdb region: [A:17-151]
GDWFSIVVASnkrekiee.ngsmrvFMQHIDVL..ensLGFKFRiken.....gecrELY
LVAYKTped.....gEYFVEy...............dgGNTFTILKTDyd.RYVMFHLIn
fknge...tfQLMVLYGRtkd..lssdiKEKFAKLCEAHgit..rdnIIDL
>1qqs.A SISYPHUS AL00050815 construct 1038 pdb region: [A:29-169]
GKWYVVGLAGnailredk.dpqkm.YATIYEEKe.dasYNVTSVlfrk.....kkcdYAI
RTFVPGcqp.....gEFTLGn.........iksypgltSYLVRVVSTNyn.QHAMVFFKk
vsqnr...eyFKITLYGRt..keltselKNNFIRFSKSLglp..enhIVFP
>1jzu.A SISYPHUS AL00050815 construct 1039 pdb region: [A:11-146]
GKWYVVALASntefflre.kdkmkmAMARISFLg.edeLKVSYAvpkpng...crkwETT
FKKTSDdge.....vYYSEE.................aKKKVEVLDTDyk.SYAVIYATr
vkdgr...tlHMMRLYSRs..pevspaaTAIFRKLAGERnyt..demVAML
>1lf7.A SISYPHUS AL00050815 construct 1040 pdb region: [A:29-162]
GTWLLVAVGSagrflqeq.ghraeaTTLHVAPQg..taMAVSTFrkld.....gicwQVR
QLYGDTgvl.....gRFLLQa............rgargAVHVVVAETDyq.SFAVLYLEr
a.......gqLSVKLYARs..lpvsdsvLSGFEQRVQEAhlt..edqIFYF
>1bbp.A SISYPHUS AL00050815 construct 1041 pdb region: [A:25-168]
GKWWEVAKYPnsvekyg......kcGWAEYTPEg..ksVKVSNYhvih.....gkeyFIE
GTAYPVgds...kigKIYHKl..........tyggvtkENVFNVLSTDnk.NYIIGYYCk
ydedkkg.hqDFVWVLSRs..kvltgeaKTAVENYLIGSp.vvdsqkLVYS
>1i4u.A SISYPHUS AL00050815 construct 1042 pdb region: [A:33-167]
GVWYQFALTNnpyqlie......kcVRNEYSFDg..kqFVIESTgiay....dgnllKRN
GKLYPNpfg...ep.HLSIDy.............ensfAAPLVILETDys.NYACLYSCi
dyn.fgy.hsDFSFIFSRs..anladqyVKKCEAAFKNI..nvdttrFVKT
>1qwd.A SISYPHUS AL00050815 construct 1043 pdb region: [A:41-172]
GTWYEIARFDhrfergl......ekVTATYSLRd.dggLNVINKgynp...drgmwqQSE
GKAYFTgap...traALKVSf.............fgpfYGGYNVIALDreyRHALVCGPd
r.........DYLWILSRt..ptisdevKQEMLAVATRE..gfdvskFIWV
>1qft.A SISYPHUS AL00050815 construct 1044 pdb region: [A:27-164]
NVYYMVKATYkndpvwg..ndftcvGVMANDVNedeksIQAEFLfmnn...adtnmqFAT
EKVTAVkmygynrenAFRYEt.............edgqVFTDVIAYSD..dNCDVIYVPg
tdg.....neEGYELWTTd.ydnipancLNKFNEYAVGRe.......TRDV
>1np1.A SISYPHUS AL00050815 construct 1045 pdb region: [A:21-166]
DVWYVTDYLDlepdd....vpkrycAALAAGTAs..gkLKEALYhydp...ktqdtfYDV
SELQEEs......pgKYTANfkkvekngnvkvdvtsgnYYTFTVMYAD..dSSALIHTCl
hkgnkd..lgDLYAVLNRnkdtn....aGDKVKGAVTAAslk..fsdFIST
>1xki.A SISYPHUS AL00050815 construct 1048 pdb region: [A:15-148]
GTWYLKAMTVdrefpem...nlesvTPMTLTTLe.ggnLEAKVTmlis.....grcqEVK
AVLEKTdep.....gKYTADg...............g.KHVAYIIRSHvk.DHYIFYSEg
elhgk...pvRGVKLVGRdpknn..leaLEDFEKAAGARg.lstesiLIPR
>1yup.A SISYPHUS AL00050815 construct 1049 pdb region: [A:17-151]
GTWYSLAMAAsdislldaqsaplrvYVEELKPTp.ggdLEILLQkwen.....gkcaQKK
IIAEKTeip.....aVFKIDa...............lnENKVLVLDTDyk.KYLLFCMEn
saepe...qsLACQCLVRtpevd..deaMEKFDKALKALp....mhiRLSF

AL00051324:
>1l5b.ALC SISYPHUS AL00051324 construct 1016 pdb region: [A:1-50,B:51-101]
LGKFSQTCYNSAIQGSVLTSTCERTNGGYNTSSIDLNSVIENVDGSLKWQPSNFIETCRN
TQLAGSSELAAECKTRAQQFVSTKINLDDHIANIDGTLKYE
>1iiy.A SISYPHUS AL00051324 construct 1017 pdb region: [A:1-101]
LGKFSQTCYNSAIQGSVLTSTCERTNGGYNTSSIDLNSVIENVDGSLKWQPSNFIETCRN
TQLAGSSELAAECKTRAQQFVSTKINLDDHIANIDGTLKYE

AL00051366:
>1qo2.A SISYPHUS AL00051366 construct 1325 pdb region: [A:2-237]
LVVPAIdlfrgkvarxikgrkentifyek..........dPVELVEKLIeegftLIHVVd
lsnaiensge..................NLPVLEKLSEfa....eHIQIGggir......
.....sldYAEKLRk...lGYRRQIVSskvledp.............SFLKSLRei....
..dvEPVFSLDtrg............................grvafkgwlaeeeidPVS
LLKRLkey..gLEEIVHteiekdgtlqe.....hdfSLTKKIAieae.....vkVLAagg
issen.........slKTAQKvhtetnglLKGVIVGRAFLEG................IL
TVEVXK
>1ka9.F SISYPHUS AL00051366 construct 1327 pdb region: [F:6-239]
RIVPCLdvhagrvvkgvnfvnlrdag.............dPVEAARAYDeagadELVFLd
isatheerai..................LLDVVARVAErv...fiPLTVGggvr......
.....sleDARKLLl...sGADKVSVNsaavrrp.............ELIRELAdh....
fgaqAVVLAIDarwr........................gdfpevhvaggrvptglhAVE
WAVKGvel..gAGEILLtsmdrdgtkeg.....ydlRLTRMVAeavg.....vpVIAsgg
agrme.........hfLEAFQag......AEAALAASVFHFG................EI
PIPKLK
>1jvn.A SISYPHUS AL00051366 construct 1328 pdb region: [A:239-537]
RIIACLdvrtndqgdlvvtkgdqydvreksdgkgvrnlgkPVQLAQKYYqqgadEVTFLn
itsfrdcplkdtp...............MLEVLKQAAKtv...fvPLTVGggikdivdvd
gtkipaleVASLYFr...sGADKVSIGtdavyaaekyyelgnrgdgtSPIETISka....
ygaqAVVISVDpkrvyvnsqadtknkvfeteypgpngekycwyqctikggresrdlgVWE
LTRACeal..gAGEILLncidkdgsnsg.....ydlELIEHVKdavk.....ipVIAssg
agvpe.........hfEEAFLktr.....ADACLGAGMFHRG................EF
TVNDVK
>1h1y.A SISYPHUS AL00051366 construct 1331 pdb region: [A:7-214]
KIAPSMlssdf...........................anLAAEADRMVrlgadWLHMDi
mdghfvpnlti.................GAPVIQSLRKht...kaYLDCHlmvtn.....
.....psdYVEPLAk...aGASGFTFHievsrdnwq...........ELIQSIKak....
..gmRPGVSLRpgt...........................................PVE
EVFPLveaenpVELVLVmtvepgfggqk..fmpemmEKVRALRkkyp....sldIEVdgg
lgps..........tiDVAASag......ANCIVAGSSIFGA................AE
PGEVIS
>1eix.A SISYPHUS AL00051366 construct 1335 pdb region: [A:16-235]
PVVVALdyhnr...........................ddALAFVDKIDprdc.RLKVGk
emftlf......................GPQFVRELQQr....gfDIFLDlkfhdipnt.
.....aahAVAAAAd...lGVWMVNVHasggarmmt...........AAREALVpfg...
kdapLLIAVTVlts.........................measdlvdlgmtlspadyAER
LAALTqkc..gLDGVVCs.................aQEAVRFKqvfg...qefkLVTpgi
rpqgseagdqrrimtpEQALSag......VDYMVIGRPVTQS................VD
PAQTLK
>1lp6.A SISYPHUS AL00051366 construct 1336 pdb region: [A:14-216]
RLILAMdlmnr...........................ddALRVTGEVReyi.dTVKIGy
plvlse......................GMDIIAEFRKrf...gcRIIADfkvadipet.
.....nekICRATFk...aGADAIIVHgfpgadsvr...........ACLNVAEem....
..grEVFLLTEmsh.................................pgaemfiqgaADE
IARMGvdl..gVKNYVGpstr..............pERLSRLReiig...qdsfLISpgv
gaqggdp.........GETLRf.......ADAIIVGRSIYLA................DN
PAAAAA
>1dqx.A SISYPHUS AL00051366 construct 1337 pdb region: [A:31-249]
NLCASLdvrtt...........................keLLELVEALGpkic.LLKTHv
diltdfs.....................MEGTVKPLKAlsakynfLLFEDrkfadignt.
.....vklQYSAGVyriaeWADITNAHgvvgpgivs...........GLKQAAEevtk..
.eprGLLMLAElsc..................................kgslstgeyTKG
TVDIAksdkdfVIGFIAq.................rDMGGRDEg......ydwlIMTpgv
glddkgdalgqqyrtvDDVVStg......SDIIIVGRGLFAKg...............RD
AKVEGE
>1q6o.A SISYPHUS AL00051366 construct 1338 pdb region: [A:5-205]
MLQVALdnqtm...........................dsAYETTRLIAeev.dIIEVGt
ilcvge......................GVRAVRDLKAly..phkIVLADakiada....
.....gkiLSRMCFe...aNADWVTVIccadintak...........GALDVAKef....
..ngDVQIELTgy...........................................wTWE
QAQQWrda..gIGQVVYhrsrdaqaagva.wgeadiTAIKRLSdmg......fkVTVtgg
lale..........dlPLFKGip......IHVFIAGRSIRDA................AS
PVEAAR
>1pii SISYPHUS AL00051366 construct 1339 pdb region: [A:49-254]
AFILECkkaspskgvirddf...................dPARIAAIYKh.yasAISVLt
dekyfqg.....................SFNFLPIVSQia...pqPILCKdfii......
.....dpyQIYLARy...yQADACLLMlsvldddqyr..........QLAAVAHsl....
..emGVLTEVSnee...........................................EQE
RAIALg.....AKVVGInnrdlrdlsi...dlnrtrELAPKLGh.......nvtVISesg
intya.........qvRELSHf.......ANGFLIGSALMAHdd............lhAA
VRRVLL
>1k8y.A SISYPHUS AL00051366 construct 1343 pdb region: [A:18-264]
AFVPFVtlgdpgie.........................qSLKIIDTLIdagadALELGv
pfsdpladgptiqnanlrafaagvtpaqCFEMLALIREkh..ptiPIGLLmyanlvfnng
.....idaFYARCEq...vGVDSVLVAdvpveesa............PFRQAALrh....
..niAPIFICPpna...........................................DDD
LLRQVasy..gRGYTYLlsrsgvtgaenr.galplhHLIEKLKeyha.....apALQgfg
isspe.........qvSAAVRag......AAGAISGSAIVKIieknlaspkqmlaelrSF
VSAMKA
>1dl3.A SISYPHUS AL00051366 construct 1345 pdb region: [A:3-200]
RVKICGi................................tNLEDALFSVesgadYVGFVf
ypkskryi....................SPEDARRISVel...pvERVGVfvnee.....
.....pekILDVASy...vQLNAVQLHgee...............piELCRKIAer....
...iLVWKAVGvsn...........................................ERD
MERALny...rEFPILLdtktpeyggs...gktfdwSLILPYRdrfr......yLVLsgg
lnpen.........vrSAIDVvr......PFAVDVSSGVEAFpgkkdh..........DS
IKMFIK
>1y0e.ALC SISYPHUS AL00051366 construct 1350 pdb region: [A:5-209,B:210-218]
GLIVSCqalpdeplhssf.....................iXSKXALAAYeggavGIRAN.
............................TKEDILAIKEtv...dlPVIGIvkrdydhsdv
fita.tskEVDELIe...sQCEVIALDatlqqrpketld........ELVSYIRth....
apnvEIXADIA..............................................TVE
EAKNAarl..gFDYIGTtlhgytsytqgqllyqndfQFLKDVLqsvd.....akVIAegn
vitpd.........xyKRVXDlg......VHCSVVGGAITRP...............kEI
TKRFVQ

AL00051735:
>3gpd.G SISYPHUS AL00051735 construct 1799 pdb region: [G:3-150,G:315-329]
VKVGVDG.FGRIGRLVTRAAfnsgkv.....DIVAINDPfi........dLHYMVYMfqy
dsthgkfhgtvkaedgklvidgkaITIFQerdpeni....kwgdagTAYVVESTGvfttm
.................EKAGAHLkggak...RIVISAp.....................
..................sadapmfvmgvnhfkyanslkIISNAsn..............
............................................................
..........efGYSERVVDLMAH
>1lss.ALC SISYPHUS AL00051735 construct 1800 pdb region: [A:1-118,B:119-132]
MYIIIAG.IGRVGYTLAKSLsekg.......HDIVLIDI..........dKDICKKAsae
id......................ALVINgdctkiktleda.giedADMYIAVTGkeevn
.................LMSSLLAksygi..nKTIARIs.....................
..........................eieykdvferlgvDVVVSp...............
............................................................
..........elIAANYIEKLIER
>1xcb.ALC SISYPHUS AL00051735 construct 1801 pdb region: [A:81-187,B:188-199]
WGLCIVG.XGRLGSALADYPgfgesf.....ELRGFFDVdp........eKVGRPVRg..
........................GVIEHv......dllpqrvpgrIEIALLTVPreaaq
.................KAADLLVaagik...GILNFAp.....................
..............................vvlevpkevAVENV................
............................................................
............DFLAGLTRLSFA
>1ek6.A SISYPHUS AL00051735 construct 1802 pdb region: [A:3-257]
EKVLVTGgAGYIGSHTVLELleag.......YLPVVIDNfhnafrgggslPESLRRVqel
tgrs....................VEFEEmdildqgalqrlfkkysFMAVIHFAGlkavg
esvqkpldyyrvnltgtIQLLEIMkahgv..kNLVFSSsatvygnpqylpldeahptggc
tnpygkskffieemirdlcqadk.............twnAVLLRy...............
............fnptgahasgcigedpqgipnnlmpyvsqvaigrrealnvfgndydte
dgtgvrdyihvvDLAKGHIAALRK
>1x7d.ALC SISYPHUS AL00051735 construct 1803 pdb region: [A:130-294,A:106-123]
RKXALIG.NGAQSEFQALAFhkhlgi.....EEIVAYDTdp.......laTAKLIANlke
...................ysgltIRRASsvaeavk.........gVDIITTVTAdkaya
t................IITPDXLepgx....HLNAVGgdcpgktelhadvlrnarvfve
yepqtriegeiqqlpadfpvvdlwrvlrgetegrqsdsqVTVFDsvtiat..........
............................................................
..........alRTAATSLXAAQA
>4mdh.A SISYPHUS AL00051735 construct 1804 pdb region: [A:4-255]
IRVLVTGaAGQIAYSLLYSIgngsvfgkdqpIILVLLDItp........mMGVLDGVlme
lqdcalpl.............lkdVIATDkeei.........afkdLDVAILVGSmprrd
gmerkdllkanvkif..KCQGAALdkyakksvKVIVVGnpa...................
.....................ntncltasksapsipkenFSCLTrldhnrakaqialklg
vtsddvknviiwgnhsstqypdvnhakvklqakevgvyeavkddswlkgefittvqqrga
avikarklssamSAAKAICDHVRD
>2nac.ALC SISYPHUS AL00051735 construct 1805 pdb region: [A:192-312,A:148-160]
MHVGTVA.AGRIGLAVLRRLapfd.......VHLHYTDRhr.......lpESVEKEL...
.......................nLTWHAtred.........mypvCDVVTLNCPlhpet
eh...............MINDETLklfkr.gaYIVNTAr.....................
...................gklcdrdavaralesgrlagYAGDVw...............
............................................................
.......fp..iSVAEHVVMMILS

AL00054253:
>1wz3.ALC SISYPHUS AL00054253 construct 1710 pdb region: [A:10-60,B:61-90]
QKIVVHLRAT...GGAPILKQSKFKVSGSDKFANVIDFLRRQLHSD...SLFVYVNsAFS
PNPDESVIDLYNNFGF.DGKLVVNYACS
>1kjt.A SISYPHUS AL00054253 construct 1714 pdb region: [A:27-112]
DRVPVIVEKApk.ARIGDLDKKKYLVPSDLTVGQFYFLIRKRIHLRaedALFFFVN.NVI
PPTSATMGQLYQEHHEeDFFLYIAYSDE

AL00054403:
>4mon.ALC SISYPHUS AL00054403 construct 1715 pdb region: [B:11-50,A:2-40]
FTQNLGKFAVDEENKIgqygr..LTFNKVirpCMKKTIYenereikGYEYQLYVYAS...
......................DKLFRADISED..yktrgrkllRFNG
>1eqk.A SISYPHUS AL00054403 construct 1716 pdb region: [A:22-95]
HLVDLARFAVTEHNKK.ansl..LEFEKLvs.VKQQVVA.......GTLYYFTIEVKeg.
....................daKKLYEAKVWEK..pwmdfkelqEFKP
>1n9j.ALC SISYPHUS AL00054403 construct 1718 pdb region: [A:15-49,B:50-87]
EIQEIVDKVKPQLEEK.tnet..YGKLEAvq.YKTQVVA.......GTNYYIKVRAGd..
......................NKYMHLKVFKSlpgqnedlvltGYQV
>1stf.I SISYPHUS AL00054403 construct 1719 pdb region: [I:20-115]
ETQHIADQVRSQLEEK.ynkk..FPVFKAvs.FKSQVVA.......GTNYFIKVHVGd..
......................EDFVHLRVFQSlphenkpltlsNYQT
>1r4c.ALC SISYPHUS AL00054403 construct 1720 pdb region: [A:22-58,B:59-117]
GVRRALDFAVGEYNKA.sndmyhSRALQVvr.ARKQIVA.......GVNYFLDVELGrtt
ctktq.pnldncpfhdqphlkrKAFCSFQIYAV..pwqgtmtlsKSTC
>1roa.A SISYPHUS AL00054403 construct 1721 pdb region: [A:23-119]
SVQRALDFAISEYNKVinkdeyySRPLQVm..AAYQQIVg......GVNYYFNVKFGrtt
ctksq.pnldncpfndqpklkeEEFCSFQINEV..pwedkisilNYKC
>2ch9.A SISYPHUS AL00054403 construct 1722 pdb region: [A:48-144]
GVLQAARYSVEKFNNC.tndmflFKESRItr.ALVQIVK.......GLKYMLEVEIGrtt
ckknqhlrlddcdfqtnhtlkqTLSCYSEVWVV..pwlqhfevpVLRC
>2bo9.B SISYPHUS AL00054403 construct 1724 pdb region: [B:9-91]
PASRAALVAQNYINYQqgtphrvFEVQKVkq.ASMEDIPgr.....GHKYRLKFAVEeii
qk..................qvKVNCTAEVLYP.stgqetapevNFTF
>2bo9.B SISYPHUS AL00054403 construct 1725 pdb region: [B:135-214]
LVLHLAWVACGYIIWQnstedtwYKMVKIqt.VKQVQRNdd.....FIELDYTILLHnia
s...................qeIIPWQMQVLWH...pqygtkvkHNSR
>1wnh.A SISYPHUS AL00054403 construct 1726 pdb region: [A:9-91]
AASRAASVAENCINYQqgtphklFLVQTVqq.ASKEDIPgr.....GHKYHLKFSVEeii
qk..................qvTVNCTAEVLYP.qmgqgsapevNFTF
>1wnh.A SISYPHUS AL00054403 construct 1727 pdb region: [A:135-214]
PVQHLAWVACGYVMWQnstedtwYKMLKIqt.VKQVQRNdd.....FIELDYTILLHdia
s...................qeIIPWQMQVLWH...pqygtkvkHNSR

AL00054407:
>1eqk.A SISYPHUS AL00054407 construct 1703 pdb region: [A:11-95]
GVEPVGnendLHLVDLARFAVTEHNKK.ANSl..LEFEKLvSVKQQVVa.GTLYYFTIEV
KEg.....................daKKLYEAKVWEK..pwmdfKELQEFKP
>1n9j.ALC SISYPHUS AL00054407 construct 1705 pdb region: [A:6-49,B:50-87]
LSEAKPat..PEIQEIVDKVKPQLEEK.TNEt..YGKLEAvQYKTQVVa.GTNYYIKVRA
GD........................NKYMHLKVFKSlpgqnedLVLTGYQV
>1stf.I SISYPHUS AL00054407 construct 1706 pdb region: [I:10-115]
APSATQpat.AETQHIADQVRSQLEEK.YNKk..FPVFKAvSFKSQVVa.GTNYFIKVHV
GD........................EDFVHLRVFQSlphenkpLTLSNYQT
>1r4c.ALC SISYPHUS AL00054407 construct 1707 pdb region: [A:12-58,B:59-117]
GPMDAS.veeEGVRRALDFAVGEYNKA.SNDmyhSRALQVvRARKQIVa.GVNYFLDVEL
GRttctktq.pnldncpfhdqphlkrKAFCSFQIYAV..pwqgtMTLSKSTC
>1roa.A SISYPHUS AL00054407 construct 1708 pdb region: [A:13-119]
GIHATD.lndKSVQRALDFAISEYNKViNKDeyySRPLQV.MAAYQQIvgGVNYYFNVKF
GRttctksq.pnldncpfndqpklkeEEFCSFQINEV..pwedkISILNYKC
>2ch9.A SISYPHUS AL00054407 construct 1709 pdb region: [A:38-144]
FPKTIK.tndPGVLQAARYSVEKFNNC.TNDmflFKESRItRALVQIVk.GLKYMLEVEI
GRttckknqhlrlddcdfqtnhtlkqTLSCYSEVWVV..pwlqhFEVPVLRC

AL00054446:
>1pcf.ALC SISYPHUS AL00054446 construct 675 pdb region: [A:62-127,B:62-126]
AMFQIGK...MRYVSVRDfk............GKVLIDIREYwmdp.egemkpGRKGISL
NPEQWSQLKEQISDiddavrklaMFQIGK..............MRYVSVRDfkgkVLIDI
REYWmdpegemkpgrkGISLNPEQWSQLKEQISDIDDAVRK
>1l3a.A SISYPHUS AL00054446 construct 676 pdb region: [A:94-243]
VGYSIYKgkaALTVEPRSpefspldsgafklsREGMVMLQFApaagvrqydwsRKQVFSL
SVTEIGSIISLGTK........dSCEFFHdpnkgrsdegrvrkVLKVEPLPdg..SGHFF
NLSVqnklinl.deniYIPVTKAEFAVLVSAFNFVMPYLLG

AL00054624:
>2cn4.ALC SISYPHUS AL00054624 construct 1770 pdb region: [A:2-49,B:50-174]
AFSVNYDSSFGGYSIHDYLGQWASTFGDVNHTNGNVTDANSGGFYGGsLSGSQYAISSTA
NQVTAFVAGGNLTYTLFNEPAHTLYGQLDSLSFGDGLSGGDTSPYSIQVPDVSFGGLNLS
SLQAQGHDGVVHQVVYGLMSGDTGALETALNGILDDYGLSVNSTFDQVAAATA
>1dk0.A SISYPHUS AL00054624 construct 1771 pdb region: [A:2-174]
AFSVNYDSSFGGYSIHDYLGQWASTFGDVNHTNGNVTDANSGGFYGGsLSGSQYAISSTA
NQVTAFVAGGNLTYTLFNEPAHTLYGQLDSLSFGDGLSGGDTSPYSIQVPDVSFGGLNLS
SLQAQGHDGVVHQVVYGLMSGDTGALETALNGILDDYGLSVNSTFDQVAAATA

AL00055563:
>1fyr.ALC SISYPHUS AL00055563 construct 1024 pdb region: [A:58-122,B:123-152]
HPWFFGKIPRAKAEEMLSKQRHDGAFLIRESESAPGDFSLSVKFGNDVQHFKVLRDGAGK
YFLWvvKFNSLNELVDYHRSTSVSRNQQIFLRDIE
>1bmb.A SISYPHUS AL00055563 construct 1025 pdb region: [A:58-152]
HPWFFGKIPRAKAEEMLSKQRHDGAFLIRESESAPGDFSLSVKFGNDVQHFKVLRDGAGK
YFLWvvKFNSLNELVDYHRSTSVSRNQQIFLRDIE

AL00055594:
>1sph.A SISYPHUS AL00055594 construct 721 pdb region: [A:2-85]
AQKTFKVTADSgIHARPATVLVQTASKYDADVNLEYNGKTVNLKdIMGVMSLGIAKGAEI
TISASGADENDALNALEETMKSeg
>1mu4.ALC SISYPHUS AL00055594 construct 726 pdb region: [A:2-13,B:14-85]
VQQKVEVRLKTgLQARPAALFVQEANRFTSDVFLEKDGKKVNAKsIMGLMSLAVSTGTEV
TLIAQGEDEQEALEKLAAYVQEev

AL00055637:
>1buh.B SISYPHUS AL00055637 construct 988 pdb region: [B:5-74]
QIYYSDKYDDEEFEYRHVMLPKDIAKlvpkt.........HLMSESEWRNLGVQQSQGWV
HYMIhepepHILLFRRPLP
>1qb3.ALC SISYPHUS AL00055637 construct 990 pdb region: [A:27-95,C:496-505]
SIHYSPRYSDDNYEYRHVMLPKAMLKvipsdyfnsevgtlRILTEDEWRGLGITQSLGWE
HYEChapepHILLFKRPLN
>1sce.ALC SISYPHUS AL00055637 construct 991 pdb region: [A:24-92,C:93-102]
QIHYSPRYADDEYEYRHVMLPKAMLKaiptdyfnpetgtlRILQEEEWRGLGITQSLGWE
MYEVhvpepHILLFKREKD

AL00055723:
>1eq6.A SISYPHUS AL00055723 construct 746 pdb region: [A:33-212]
NKEVELYggAITTVVPPGFIDAstlrevpdtQEVYVNsrrdeeefedglatNESIIVDLL
EtvdksDLKEAWQFHVEDLTEL...................ngttkWEALQEDTVQqg..
TKFTGLVMEvankwgkpdlaQTVVIGVALIRLtqFDTDVVISINVPltkeeasqasnkel
parchavYQLLQEMVRKFHVV
>1tu1.ALC SISYPHUS AL00055723 construct 747 pdb region: [B:1-21,A:22-140]
MTLYRLH..EADLEIPDAWQDQs........INIFKLpasgpar.......EASFVISRD
AsqgdaPFADYVARQLENAEKQ.....................lpgFKLHKRWDINihgh
AAVLLDYQWqre.......gRDLMLRQVFIER..RPAVLITTLTTTpa............
..dlphhEPAWKQAMQTLVPR
>1v2b.B SISYPHUS AL00055723 construct 748 pdb region: [B:18-186]
FQTYNGD..GFKLQIPSKWNPNk.eveypgqVLRFEDnfda..........TSNVIVAIT
PtdkksITDFGSPEQFLSQVDYllgrqaysgktdseggfesdavaiANVLETSTAEvggk
QYYYLSILTrta....dgneGGKHQLVTATVN..DGKLYICKAQAGdk............
.rwfkgaKKFVENTATSFSLA

AL00056276:
>1msv.A SISYPHUS AL00056276 construct 684 pdb region: [A:10-286]
TEKLLEVWFSRqqpdanqgsgdlrtiprsEWDILLKDVQCSIISVTKTDk.....QEAYV
LSEaSMFVSK......RRFILKTCgt.TLLLKALVPLLKLArdysgfdsiQSFFYSRKnf
mkpshqgyphrnfqeeieflnaifp....ngaaycmgrmns.dcwylytldfpesrvisq
pDQTLEILMSELDPAVMdqfymkdgvtakdvtresGIRDLIPGS.....VIDATMFNPCG
YSMNGMKsDGTYWTIHITPEpeFSYVSFETNLsqt...syDDLIRKVVEVFKPGKFVTTL
FV
>1tlu.ALC SISYPHUS AL00056276 construct 685 pdb region: [A:4-118,B:2-111]
LGRHLVAEFYEcdrevldnvqlieq....EMKQAAYESGATIVTSTFHRflpygvSGVVV
ISEsHLTIHTwpeygyAAIDLFTCgedVDPWKAFEHLKKALka.....krVHVVEHERgr
ydei......................................................ks
lGRHLVAEFYECDREVLd........nvqlieq..EMKQAAYESgativTSTFHRFLPYG
VSGVVVI.SESHLTIHTWPE..YGYAAIDLFTcge.dvdpWKAFEHLKKALKAKRVHVVE
HE
>1mhm.ALC SISYPHUS AL00056276 construct 686 pdb region: [B:15-72,A:74-295]
FEKRLEISFVEpglfadpngkglrslskaQLDEILGPAECTIVDNLSNDy.....VDSYV
LSE.SLFVYS......YKIIIKTCgt.TKLLLAIPPILRLAetlsl..kvQDVRYTRGsf
ifpgaqsfphrhfseevavldgyfgklaagskavimgspdktqkwhvysasagsvqsndp
.VYTLEMCMTGLDREKAsvfykteessaahmtvrsGIRKILPKS.....EICDFEFEPCG
YSMNSIE.GAAVSTIHITPEdgFTYASFESVGynpktmelGPLVERVLACFEPAEFSVAL
HA

AL00089048:
>1k9u.ALC SISYPHUS AL00089048 construct 1772 pdb region: [A:3-33,B:34-78]
DDMERIFKRFDTNGDGKISLSELTDALRTLGSTSADEVQRMMAEIDTDGDGFIDFNEFIS
FCNANPGLMKDVAKVF
>1h4b.A SISYPHUS AL00089048 construct 1773 pdb region: [A:9-84]
AERERIFKRFDANGDGKISAAELGEALKTLGSITPDEVKHMMAEIDTDGDGFISFQEFTD
FGRANRGLLKDVAKIF

AL00089155:
>1n1c.ALC SISYPHUS AL00089155 construct 670 pdb region: [A:6-125,B:126-201]
INPARALVYQLLSSLFAREVD....EQRLKELTSEaaqqfweqlsleanftqsVDKIRST
LNgikddeallELAADYCGLFLV..GTSASPYASLYL........llfGEQHQQXSEflh
qsklqvqshfpePADHLAVXLAYXAHLCCHSENSVQLSFLQTCVNSWLAKFINHLTQCNK
NGFYSAVATLTLAWVKQDIAQL
>1s9u.A SISYPHUS AL00089155 construct 671 pdb region: [A:6-193]
QRDEFAVTARVLGALFYYSPEshetAPLVQALLNDdwqaqwpl......daeaLAPVAAX
FKthsee....SLPQAWQRLFIGpyALPSPPWGSVWLdresvlfgdstLALRQWXREngi
qfexqqne....PEDHFGSLLLLAAWLAENDRHHECEQLLAWHLFPWSSRFLDVFIDHAG
HPFYQALGQLARLTLAQWQAQL

AL00100897:
>4sgb.I SISYPHUS AL00100897 construct 56 pdb region: [I:2-49]
ICTNCcagyKGCNYYSANGAFICEGQSdpkkpkacplnCDPhIAYSKC
>1fyb.A SISYPHUS AL00100897 construct 58 pdb region: [A:61-108]
ICTNCcagtKGCKYFSDDGTFVCEGESdprnpkacprnCDPrIAYGIC
>1pju.ALC SISYPHUS AL00100897 construct 60 pdb region: [A:86-116,A:2-15]
GCTTCctgyKGCYYFGKDGKFVCEGESdepk..actreCGN.LGFGIC
>1qh2.ALC SISYPHUS AL00100897 construct 61 pdb region: [B:2-28,A:1-16]
ICTNCcagkKGCKYFSDDGTFICEGES.....kactlnCDPrIAYGVC

AL00101117:
>1orj.A SISYPHUS AL00101117 construct 1768 pdb region: [A:1017-1124]
TPLEQIILLYDKAIECLERAIEIYDQVneleKRKEFVENIDRVYDIISALKSFLdhekgk
eIAKNLDTIYTIILNTLVKvdk..TKEELQKILEILKDLREAWEEVKKKV
>1vh6.ALC SISYPHUS AL00101117 construct 1769 pdb region: [A:19-73,B:74-122]
TPGELTLXLYNGCLKFIRLAAQAIEND....DXERKNENLIKAQNIIQELNFTLnrnie.
.LSASXGAXYDYXYRRLVQaniknDTGXLAEVEGYVTDFRDAWKQAIQSE

AL00109622:
>1t4a.ALC SISYPHUS AL00109622 construct 734 pdb region: [A:2-80,B:2-76]
YKVKVYVSLkesvlDPQGSAVQHALHSXTYNeVQDVRIGKYXELTIeksdr.dlDVLVKE
XCekllantviedyryevee.yKVKVYVSLKESVLDPQGSAVQHALHSXTYNeVQDVRIG
KYXELTIEKsdr.dlDVLVKEXCEkLLANTVIEDYRY
>1t3t.A SISYPHUS AL00109622 construct 736 pdb region: [A:1-141]
MMEILRGSPals..AFRINKLLARFQAANLQ.VHNIYAEYVHFADLnaplndseQAQLTR
LLqygpalsshtpa........GKLLLVTPRPGTISPWSSKATDIAHNCGLQqVDRLERG
VAYYIEAST....ltAEQWRQVAA.ELHDRMMETVFS

AL00110848:
>1vz0.ALC SISYPHUS AL00110848 construct 744 pdb region: [A:23-34,C:43-100]
VVRLPLASIRPN...AEESLKELADSIRe.KGLLQPLLVRPQ..GDGYELVAGERRYRAA
LMAGLQEVPAVVKDLT
>1vk1.A SISYPHUS AL00110848 construct 745 pdb region: [A:18-93]
YVFIELDKMXPHeqlVQRELEDFIESVTgsGIFWKPMLLAKIpgTDEYLIVDGHHRWAGL
QKLGAKRAPSVILDYF

AL10054593:
>1qip.ALC SISYPHUS AL10054593 construct 1657 pdb region: [B:32-105,A:123-177,A:28-105,B:123-175]
QQTMLRVk..DPKKSLDFYTrv.LGMTLIqkcdfp...........imkfsLYFLAYedk
ndipkekdekiawalsrkATLELTHnwg................................
.gfgHIGIAVP...DVYSACKRFEEL.........GVKFVKKpddgkmk........glA
FIQDP..DGYWIEILNPn...........................dfllQQTMLRVk..D
PKKSLDFYTrv.LGMTLIqkcdfpim...........kfsLYFLAYEdkndipkekdeki
awalsrkATLELTHnwg..................gfgHIGIAVP...DVYSACKRFEe.
........lGVKFV...................................kkpddgkmkgl
AFIQDPD...GYWIEILN
>1kw3.B SISYPHUS AL10054593 construct 1659 pdb region: [B:6-263]
GYLGFAVk..DVPAWDHFLTks.VGLMAAgsag.................dAALYRAdqr
.................aWRIAVQPgel................................
ddlaYAGLEVDdaaALERMADKLRQA.........GVAFTRGdealmqqrkvm....glL
CLQDP..FGLPLEIYYGpaeifh.......epflpsapvsgfvtgdqgiGHFVRCVp..D
TAKAMAFYTev.LGFVLSdiidiqmg........petsvpAHFLHCNgr...........
......hHTIALAAfpi................pkrihHFMLQANtidDVGYAFDRLDa.
........aGRITS..................................llgrhtndqtls
FYADTPSp..MIEVEFGW
>1f1u.A SISYPHUS AL10054593 construct 1660 pdb region: [A:19-270]
AYMEIVVt..DLAKSREFYVdv.LGLHVTeede.................nTIYLRSlee
fi...............hHNLVLRQgpi................................
aavaAFAYRVKspaEVDAAEAYYKEL.........GCRTERRkegftkgig......dsV
RVEDP..LGFPYEFFYEtehver..........ltqrydlysagelvrlDHFNQVTp..D
VPRGRAYLEd..LGFRVSedikdsdg...........vtyAAWMHRKqt...........
......vHDTALTGgng.................prmhHVAFATHekhNIIQICDKMGal
ris......DRIER..................................gpgrhgvsnafy
LYILDPD...GHRIEIYT
>1mpy.A SISYPHUS AL10054593 construct 1662 pdb region: [A:9-268]
GHVQLRVl..DMSKALEHYVel.LGLIEMdrddq................gRVYLKAwte
vd...............kFSLVLREade................................
pgmdFMGFKVVdedALRQLERDLMAY.........GCAVEQLpage......lnscgrrV
RFQAP..SGHHFELYADkeytgkwgl...ndvnpeawprdlkgmaavrfDHALMYGd..E
LPATYDLFTkv.LGFYLAeqvldeng...........trvAQFLSLStk...........
......aHDVAFIHhpe................kgrlhHVSFHLEtweDLLRAADLISm.
.......tdTSIDI..................................gptrhglthgkt
IYFFDPS...GNRNEVFC
>1cjx.A SISYPHUS AL10054593 construct 1664 pdb region: [A:14-325]
EFIEFASp..TPGTLEPIFE..iMGFTKVathrsk...............nVHLYRQge.
..................INLILNNep.....................nsiasyfaaehg
psvcGMAFRVK...DSQKAYNRALEL.........GAQPIHIdtgpme........lnlP
AIKGI..GGAPLYLIDRfgegssiydid..fvylegvernpvgaglkviDHLTHNVyrgR
MVYWANFYEkl.FNFREAryfdikgey.........tgltSKAMSAPdg...........
......mIRIPLNEesskg..agqieeflmqfngegiqHVAFLTD...DLVKTWDALKk.
........iGMRFMtappdtyyemlegrlpdhgepvdqlqargilldgssvegdkrlllq
IFSETLMg..PVFFEFIQ
>1t47.A SISYPHUS AL10054593 construct 1665 pdb region: [A:24-352]
DAVVFAVg..NAKQAAHYYSta.FGMQLVaysgpeng.........sretaSYVLTNgs.
..................ARFVLTSvikpatpw...............ghfladhvaehg
dgvvDLAIEVP...DARAAHAYAIEH.........GARSVAEpyelkdehgtvv....lA
AIATY..GKTRHTLVDRtgydgpylpg...yvaaapiveppahrtfqaiDHCVGNVelgR
MNEWVGFYNkv.MGFTNMkefvgddia......teysalmSKVVADGtl...........
......kVKFPINEpalakk.ksqideylefyggagvqHIALNTG...DIVETVRTMRa.
........aGVQFLdtpds.yydtlgewvgdtrvpvdtlrelkiladrded....gyllq
IFTKPVQdrpTVFFEIIE
>1jc4.ALC SISYPHUS AL10054593 construct 1669 pdb region: [B:11-147,A:3-144]
DHVAYACp..DADEASKYYQet.FGWHELhreenp...........eqgvvEIXXAPaak
lteh.............xTQVQVXApln.................destvakwlakhngr
aglhHXAWRVD...DIDAVSATLRER.........GVQLLYDepklgtggn......riN
FXHPKsgKGVLIELTQYpknedl......................ficiDHVAYACp..D
ADEASKYYQet.FGWHELhreenpeq...........gvvEIXXAPAaklteh.......
......xTQVQVXAplnde..stvakwlakhngraglhHXAWRVD...DIDAVSATLRe.
........rGVQLL.................................ydepklgtggnri
NFXHPKSgk.GVLIELTQ
>1u7i.ALC SISYPHUS AL10054593 construct 1671 pdb region: [B:5-68,A:77-133,A:2-68,B:77-131]
VRPFLXFqgvQAEAAXNFYLslfDDAEILqiqrygaeg.....pgpegsvlKALFRLgd.
..................QSVHCIDshv................................
..afSFFVDCE...SNAQIERLAEALsdg......GKALXPLgdygfsq........rfA
WLADR..FGVSWQLNLAg..........................sarvrPFLXFQGv..Q
AEAAXNFYLslfDDAEILqiqrygaeg.....pgpegsvlKALFRLGd............
.......QSVHCIDshv...................afSFFVDCE...SNAQIERLAEal
s......dgGKALX...................................plgdygfsqrf
AWLADRF...GVSWQLNL
>1u6l.ALC SISYPHUS AL10054593 construct 1672 pdb region: [B:5-72,A:82-137,A:2-72,B:82-135]
IVPYLIFng.NCREAFSCYHqh.LGGTLEaxlpfgd...spepadwkdkixHARLVVgs.
..................FALXASDnhp................................
...cSISLNVD...SKAEAERLFNALaeg......GSVQXPLgptfwaa........sfG
XFTDR..FGVAWXVNCEqsl..........................qivPYLIFNG...N
CREAFSCYHqh.LGGTLEaxlpfgd...spepadwkdkixHARLVVGs............
......fALXASDNhpc.....................SISLNVD...SKAEAERLFNal
a......egGSVQX...................................plgptfwaasf
GXFTDRF...GVAWXVNC
>1ewj.ALC SISYPHUS AL10054593 construct 1674 pdb region: [B:5-52,A:61-120,A:2-52,B:61-118]
ATPNLPSr..DFDSTAAFYE.r.LGFGIVfrda.................gWMILQRgd.
..................LMLEFFAhpg................................
....SCCLRLD...DLAEFYRQCKSV.........GIQETSSgyprihapelqewggtmA
ALVDP..DGTLLRLIQNe..............................tDQATPNLpsrD
FDSTAAFYE.r.LGFGIVfrdag.................WMILQRG.............
......dLMLEFFAhpg.....................SCCLRLD...DLAEFYRQCKsv
.........GIQETssgyprih...........................apelqewggtm
AALVDPD...GTLLRLIQ
>1f9z.ALC SISYPHUS AL10054593 construct 1675 pdb region: [B:4-62,A:71-126,A:1-62,B:71-125]
LHTMLRVg..DLQRSIDFYTkv.LGMKLLrtsenp...........eykysLAFVGYgp.
..............eteeAVIELTYnwg................................
.aygHIALSVD...NAAEACEKIRQN.........GGNVTREagpvkggtt......viA
FVEDP..DGYKIELIEE.............................mrlLHTMLRVg..D
LQRSIDFYTkv.LGMKLLrtsenpey...........kysLAFVGYGpe...........
....teeAVIELTYnwg..................aygHIALSVD...NAAEACEKIRq.
........nGGNVT.................................reagpvkggttvi
AFVEDPD...GYKIELIE
>1nki.ALC SISYPHUS AL10054593 construct 1676 pdb region: [B:6-53,A:63-115,A:3-54,B:63-113]
NHLTLAVa..DLPASIAFYRdl.LGFRLEarwd.................qGAYLELgs.
..................LWLCLSRep.................................
...tHYAFGIA.aaDFARFAAQLRAH.........GVREWKQnrseg..........dsF
YFLDP..DGHRLEAHVGd............................tglNHLTLAVa..D
LPASIAFYRdl.LGFRLEarwd.................qGAYLELGs............
.......LWLCLSRepq....................tHYAFGIA.aaDFARFAAQLRa.
........hGVREW.....................................kqnrsegds
FYFLDPD...GHRLEAHV
>1ss4.ALC SISYPHUS AL10054593 construct 1680 pdb region: [B:10-76,A:92-147,A:7-76,B:92-145]
DNVSIVVe..SLDNAISFFEe..IGLNLEgranvegewagrvtglgsqcveIAXXVTpdg
.................hSRIELSRflt................................
.gylRVXFTVE...DIDEXVSRLTKH.........GAELVGEvvqyensy.......rlC
YIRGV..EGILIGLAEEl............................lrxDNVSIVVe..S
LDNAISFFE.e.IGLNLEgranvegewagrvtglgsqcveIAXXVTPdg...........
......hSRIELSRflt..................gylRVXFTVE...DIDEXVSRLTk.
........hGAELV..................................gevvqyensyrl
CYIRGVE...GILIGLAE
>1u69.ALC SISYPHUS AL10054593 construct 1682 pdb region: [C:5-68,A:76-122,A:3-68,C:76-120]
NTICLWYds.AALEAATFYAetfPDSAVLavhrap............gdvlTVEFRVxg.
..................IPCLGLNggp................................
...fSFQVATDdqaETDRLWNAIVDN.........GGEESAC.................G
WCRDK..WGISWQITPRv.............................skNTICLWYds.A
ALEAATFYAetfPDSAVLavhrapgd....ypsgkegdvlTVEFRVXg............
......iPCLGLNGgp.....................fSFQVATDdqaETDRLWNAIVd.
........nGGEES............................................ac
GWCRDKW...GISWQITP
>1zsw.ALC SISYPHUS AL10054593 construct 1683 pdb region: [A:158-210,A:77-133,A:5-67,A:211-273]
GSVELTVr..RLDKMASTLTei.FGYTEVsrnd.................qEAIFQSik.
..............geafGEIVVKYldg................................
.aitRIGLLVPsedSLHYWKERFEKF.........DVKHSEMttyan.........rpaL
QFEDA..EGLRLVLLVSn..............................kGHHHISMvtkN
ANENNHFYKnv.LGLRRVkmtvnqdd..........psmyHLFYGDKtgsp.........
......gTELSFFEipl..........ptekpgrgsihHLAIRVKndaELAYWEEQVKq.
........rGFHSS....................................giidrfyfks
LYFRESN...GILFEIAT
>1xy7.ALC SISYPHUS AL10054593 construct 1684 pdb region: [B:26-89,A:103-154,A:23-89,B:103-154]
FKQXLLVeaqKVGDAVTFYKsa.FGAIESghsl...............hvlSSELNLag.
..................SSFVVCDvss................................
...vTFLLGTK...DAEAAVAKAVDA.........GAVKVEVteaevelg.......fkG
KVTDP..FGVTWIFAEFt..............................eFKQXLLVeaqK
VGDAVTFYKsa.FGAIEShv...................lSSELNLAg............
......sSFVVCDVss.....................vTFLLGTK...DAEAAVAKAVd.
........aGAVKV..................................evteaevelgfk
GKVTDPF...GVTWIFAE

AL10069117:
>1knc.A SISYPHUS AL10069117 construct 546 pdb region: [A:13-175]
YAKDIKLNL.SSITR.sSVLDQEQLWGTLLASAAATRNPQVLADIGAEATDH.LSAAARH
AALGAaaimgmnnvfyrgrgflegryddlrpglr..mniia.nPGIPKANFELWSFAVSA
INGCSHC.LVAHEHTLRTvGVDREAIFEALKAAAIVSGVAQALATIEals
>1p8c.ALC SISYPHUS AL10069117 construct 547 pdb region: [A:24-91,C:92-104,D:24-91,E:92-104]
NTKRFFNLD.SAVYR.pGKLDVKTKELMGLVASTVLRCDDCIRYHLVRCVQEgASDEEIF
EALDIalvvggsiviphlrravg....ntkrffnldsavyr.pGKLDVKTKELMGLVAST
VLRCDDC.IRYHLVRCVQeGASDEEIFEALDIALVVGGSIVIPHLRRavg
>2cwq.ALC SISYPHUS AL10069117 construct 548 pdb region: [B:34-115,C:34-115]
LLLEHGRSW.TYAXPekGALDEKTRTLILLGIALATGSEACVKAXAHRAKRLgLSKEALL
ETLKIarqaqanavlghaaplle....lllehgrswtyaxpekGALDEKTRTLILLGIAL
ATGSEAC.VKAXAHRAKRlGLSKEALLETLKIARQAQANAVLGHAAPlle
>2gmy.A SISYPHUS AL10069117 construct 1004 pdb region: [A:14-144]
AFKAVMALE.NYVQS..SGLEHRFIHLIKLRASIINGCAFCVDMHVKESRHDgLSEQWIN
LMSVWres...................................PVYTEQERALLGWVDAV
TKIAETGaPDDAFETLRA.HFSDEEIVKITVAIGAINTWNRIAVGFRsqh
>2af7.ALC SISYPHUS AL10069117 construct 1005 pdb region: [A:33-101,D:102-114,C:33-101,E:102-114]
LARFVAEFAyGDVYS.rGVLDLKTRELLTLAALTVLRADDQLKSHVRGALNAgCSKDEII
EVXIQxavyagfpaainavlaak....larfvaefaygdvysrGVLDLKTRELLTLAALT
VLRADDQ.LKSHVRGALNaGCSKDEIIEVXIQXAVYAGFPAAINAVLaak

AL20089447:
>1z0r.ALC SISYPHUS AL20089447 construct 750 pdb region: [A:8-53,B:1-48]
RKVDE...LGRVVIPIELRRtlgiaekDALEIYVDD.EKIILKKY...............
......kpnmtmkstgivRKVDE...LGRVVIPIELRRTLGIAekDALEIYVDDEKIILK
KY
>1n0g.A SISYPHUS AL20089447 construct 751 pdb region: [A:33-142]
ITLDA...KNRISLPAKLRAffe....GSIVINRGFeNCLEVRKPqdfqkyfeqfnsfps
tqkdtrtlkrlifananfVDVDT...AGRVLIPNNLINDAKLD..KEIVLIGQFDHLEIW
DK
