# Supplementary material for: A novel method to compare protein structures using local descriptors
Source: BMC Bioinformatics. 2011 Aug 17;12:344. doi: 10.1186/1471-2105-12-344 (PMC3179968; doi:10.1186/1471-2105-12-344)
Supplement: Additional file 5 — Comparison of DALI and DEDAL performance on the SCOP subset. Percentage scores of reconstructing the reference alignments on the SISYPHUS alignments SCOP subset. [file 1471-2105-12-344-S5.TXT]

Alignment    Perm.   # of                    DALI                                    DEDAL(TS+CTS)
                     struct. Min     1st     Median  3rd     Max     Min     1st     Median  3rd     Max
                                     quart.          quart.                  quart.          quart.

AL00047241           8       0.49    0.50    0.98    0.99    1.00    0.00    0.50    0.96    0.98    1.00
AL00047305           5       0.69    0.75    0.88    0.96    0.99    0.52    0.62    0.69    0.77    0.99
AL00047861           6       0.00    0.00    0.54    0.96    1.00    0.32    0.48    0.80    0.98    1.00
AL00048098           4       0.67    0.98    0.98    1.00    1.00    0.97    0.98    0.98    1.00    1.00
AL00049599           2       0.97    0.97    0.97    0.97    0.97    0.90    0.90    0.90    0.90    0.90
AL00049879    Yes    11      0.47    0.83    0.91    1.00    1.00    0.47    0.85    0.89    0.98    1.00
AL00050021           9       0.60    0.82    0.87    0.93    1.00    0.32    0.79    0.84    0.91    0.98
AL00050155           30      0.73    0.98    1.00    1.00    1.00    0.46    0.98    1.00    1.00    1.00
AL00050464           5       0.35    0.54    0.92    0.98    1.00    0.46    0.60    0.65    0.88    1.00
AL00050465           2       1.00    1.00    1.00    1.00    1.00    1.00    1.00    1.00    1.00    1.00
AL00050475           5       0.88    0.93    0.96    0.97    0.99    0.82    0.89    0.92    0.97    0.99
AL00050684           15      0.56    0.77    0.97    1.00    1.00    0.49    0.77    0.92    0.97    1.00
AL00050685           3       0.87    0.87    0.93    0.93    0.93    0.81    0.81    0.83    0.99    0.99
AL00050692           10      0.84    0.96    0.98    1.00    1.00    0.75    0.90    0.96    0.98    1.00
AL00050715    Yes    4       0.00    0.69    0.85    0.96    0.98    0.90    0.90    0.92    0.98    0.98
AL00050799           3       0.95    0.95    1.00    1.00    1.00    0.95    0.95    0.97    0.98    0.98
AL00050815           14      0.66    0.94    0.97    1.00    1.00    0.68    0.87    0.94    0.99    1.00
AL00050847           3       0.86    0.86    0.92    1.00    1.00    0.91    0.91    0.92    1.00    1.00
AL00051306           3       0.87    0.87    0.90    1.00    1.00    0.93    0.93    0.93    1.00    1.00
AL00051352           2       0.98    0.98    0.98    0.98    0.98    0.97    0.97    0.97    0.97    0.97
AL00051366           11      0.60    0.75    0.85    0.90    1.00    0.40    0.74    0.85    0.92    1.00
AL00051395           12      0.65    0.84    0.90    0.93    1.00    0.58    0.82    0.89    0.93    1.00
AL00051713           2       0.99    0.99    0.99    0.99    0.99    0.99    0.99    0.99    0.99    0.99
AL00051735    Yes    4       0.54    0.65    0.65    0.77    0.88    0.72    0.73    0.76    0.81    0.88
AL00051904    Yes    5       0.72    0.75    0.81    0.88    0.99    0.69    0.79    0.85    0.93    0.99
AL00051906           4       0.86    0.88    0.88    0.99    1.00    0.79    0.84    0.87    0.92    0.98
AL00051913           12      0.76    0.83    0.87    0.93    1.00    0.74    0.83    0.87    0.93    1.00
AL00051931           2       0.98    0.98    0.98    0.98    0.98    0.96    0.96    0.96    0.96    0.96
AL00051934           4       0.97    0.97    0.97    0.99    0.99    0.92    0.97    0.97    0.98    0.98
AL00051971           7       0.75    0.84    0.94    0.98    1.00    0.78    0.85    0.91    0.95    1.00
AL00051984           2       0.95    0.95    0.95    0.95    0.95    0.87    0.87    0.87    0.87    0.87
AL00052086           7       0.04    0.07    0.65    0.90    0.95    0.47    0.52    0.65    0.89    1.00
AL00052113           8       0.60    0.73    0.78    0.96    1.00    0.53    0.73    0.78    0.98    1.00
AL00052141           4       0.68    0.76    0.84    0.95    0.97    0.67    0.70    0.72    0.95    0.95
AL00052150           3       0.63    0.63    0.66    0.77    0.77    0.56    0.56    0.62    0.63    0.63
AL00052317    Yes    17      0.51    0.78    0.83    0.98    1.00    0.59    0.79    0.94    0.97    1.00
AL00052441           6       0.57    0.76    0.86    0.94    1.00    0.57    0.61    0.84    0.96    1.00
AL00052787           3       0.73    0.73    0.78    0.96    0.96    0.61    0.61    0.70    0.93    0.93
AL00052799           13      0.40    0.79    0.88    0.96    1.00    0.33    0.67    0.85    0.94    1.00
AL00052821           8       0.85    0.91    0.97    0.98    1.00    0.82    0.91    0.94    0.97    1.00
AL00053335           10      0.73    0.83    0.86    0.92    0.99    0.59    0.83    0.87    0.92    1.00
AL00053377           3       0.00    0.00    0.00    0.98    0.98    0.98    0.98    0.99    0.99    0.99
AL00053473           12      0.63    0.83    0.90    0.94    1.00    0.61    0.83    0.87    0.93    1.00
AL00053614           6       0.92    0.94    0.96    0.98    1.00    0.90    0.92    0.94    0.97    1.00
AL00053617           2       0.99    0.99    0.99    0.99    0.99    1.00    1.00    1.00    1.00    1.00
AL00053697           6       0.00    0.81    0.98    1.00    1.00    0.67    0.83    0.92    1.00    1.00
AL00053701           2       0.93    0.93    0.93    0.93    0.93    0.89    0.89    0.89    0.89    0.89
AL00054097           3       0.91    0.91    0.93    1.00    1.00    0.87    0.87    0.90    1.00    1.00
AL00054403           5       0.87    0.98    0.98    1.00    1.00    0.84    0.91    0.95    0.96    0.98                       
AL00054407           3       0.81    0.81    0.96    0.99    0.99    0.76    0.76    0.84    0.91    0.91
AL00054790           4       0.82    0.86    0.88    0.98    1.00    0.74    0.75    0.82    0.98    1.00
AL00054814           4       0.71    0.76    0.78    0.97    1.00    0.69    0.69    0.76    0.93    0.97
AL00055186           2       0.97    0.97    0.97    0.97    0.97    0.98    0.98    0.98    0.98    0.98
AL00055294           2       0.91    0.91    0.91    0.91    0.91    1.00    1.00    1.00    1.00    1.00
AL00055464    Yes    6       0.00    0.43    0.65    0.69    0.94    0.51    0.63    0.76    0.86    1.00
AL00055593           2       0.85    0.85    0.85    0.85    0.85    0.85    0.85    0.85    0.85    0.85
AL00055723           2       0.72    0.72    0.72    0.72    0.72    0.73    0.73    0.73    0.73    0.73
AL00056022           3       0.93    0.93    0.96    1.00    1.00    0.97    0.97    1.00    1.00    1.00
AL00057282           2       0.00    0.00    0.00    0.00    0.00    0.77    0.77    0.77    0.77    0.77
AL00057413           3       0.77    0.77    0.84    0.98    0.98    0.70    0.70    0.74    0.87    0.87
AL00057468           9       0.44    0.81    0.89    0.94    1.00    0.00    0.67    0.81    0.97    1.00
AL00057492           3       0.00    0.00    0.00    1.00    1.00    0.90    0.90    0.93    0.98    0.98
AL00063410    Yes    9       0.15    0.24    0.41    0.92    1.00    0.24    0.51    0.69    0.95    1.00
AL00063412           5       0.74    0.92    0.93    0.93    1.00    0.76    0.93    0.93    1.00    1.00
AL00063492           5       0.99    1.00    1.00    1.00    1.00    0.99    1.00    1.00    1.00    1.00
AL00063763           3       0.88    0.88    0.89    1.00    1.00    0.86    0.86    0.86    0.98    0.98
AL00068994           2       0.97    0.97    0.97    0.97    0.97    0.97    0.97    0.97    0.97    0.97
AL00069572           3       0.93    0.93    0.93    0.99    0.99    0.91    0.91    0.91    1.00    1.00
AL00069960           2       0.21    0.21    0.21    0.21    0.21    0.87    0.87    0.87    0.87    0.87
AL00074653           2       0.98    0.98    0.98    0.98    0.98    0.98    0.98    0.98    0.98    0.98
AL00088696           6       0.65    0.68    0.75    0.90    1.00    0.70    0.70    0.78    0.90    1.00
AL00088995           3       1.00    1.00    1.00    1.00    1.00    1.00    1.00    1.00    1.00    1.00
AL00089800           2       0.97    0.97    0.97    0.97    0.97    0.97    0.97    0.97    0.97    0.97
AL00100877    Yes    8       0.82    0.93    0.96    1.00    1.00    0.54    0.85    0.93    0.96    1.00
AL00100897    Yes    3       0.00    0.00    0.72    1.00    1.00    0.91    0.91    0.97    1.00    1.00
AL00102449           2       1.00    1.00    1.00    1.00    1.00    0.93    0.93    0.93    0.93    0.93
AL00103120           2       0.98    0.98    0.98    0.98    0.98    0.98    0.98    0.98    0.98    0.98
AL00103575           2       0.92    0.92    0.92    0.92    0.92    0.84    0.84    0.84    0.84    0.84
AL10047861           5       0.22    0.70    0.89    0.96    1.00    0.48    0.52    0.59    0.98    1.00
AL10050021    Yes    5       0.00    0.00    0.00    0.45    1.00    0.82    0.91    0.91    0.91    0.91
AL10050155    Yes    35      0.52    0.87    0.98    1.00    1.00    0.42    0.95    1.00    1.00    1.00
AL10050335           2       0.90    0.90    0.90    0.90    0.90    0.93    0.93    0.93    0.93    0.93
AL10050464    Yes    16      0.00    0.80    0.96    1.00    1.00    0.13    0.78    0.89    1.00    1.00
AL10050815           15      0.50    0.98    1.00    1.00    1.00    0.66    0.93    0.98    1.00    1.00
AL10050875           5       0.05    0.50    0.55    0.81    0.98    0.00    0.40    0.40    0.79    0.98
AL10051306           3       0.00    0.00    0.97    1.00    1.00    0.92    0.92    0.94    0.97    0.97
AL10053377    Yes    2       0.00    0.00    0.00    0.00    0.00    0.88    0.88    0.88    0.88    0.88
AL10056276           2       1.00    1.00    1.00    1.00    1.00    0.97    0.97    0.97    0.97    0.97
AL10063410    Yes    7       0.00    0.22    0.34    0.99    1.00    0.27    0.53    0.74    0.97    1.00
AL10063763           6       0.72    0.83    0.97    0.97    1.00    0.00    0.76    0.83    0.97    1.00
AL10069117           2       0.93    0.93    0.93    0.93    0.93    0.93    0.93    0.93    0.93    0.93
AL10074933           4       0.99    1.00    1.00    1.00    1.00    0.96    0.96    0.96    1.00    1.00
