# Supplementary material for: A novel method to compare protein structures using local descriptors
Source: BMC Bioinformatics. 2011 Aug 17;12:344. doi: 10.1186/1471-2105-12-344 (PMC3179968; doi:10.1186/1471-2105-12-344)
Supplement: Additional file 6 — Comparison of DALI and DEDAL performance on the MD subset. Percentage scores of reconstructing the reference alignments on the SISYPHUS alignments MD subset. [file 1471-2105-12-344-S6.TXT]

Alignment    Perm.   # of                    DALI                                    DEDAL(TS+CTS)
                     struct. Min     1st     Median  3rd     Max     Min     1st     Median  3rd     Max
                                     quart.          quart.                  quart.          quart.

AL00048098           11      0.67    0.98    1.00    1.00    1.00    0.90    0.95    1.00    1.00    1.00
AL00050331    Yes    4       0.75    0.75    0.84    0.91    1.00    0.80    0.84    0.84    0.96    1.00
AL00050464           6       0.35    0.67    0.92    1.00    1.00    0.00    0.60    0.71    0.92    1.00
AL00051412           6       0.93    0.98    0.98    1.00    1.00    0.92    0.96    0.98    1.00    1.00
AL00051735    Yes    5       0.54    0.64    0.67    0.77    0.96    0.71    0.78    0.78    0.85    0.99
AL00051971           10      0.79    0.90    0.94    0.95    1.00    0.68    0.80    0.92    0.94    1.00
AL00052441           7       0.71    0.84    0.94    0.98    1.00    0.59    0.71    0.84    0.98    1.00
AL00054403           8       0.87    0.98    0.98    1.00    1.00    0.87    0.93    0.98    0.98    1.00
AL00054407           4       0.81    0.90    0.96    0.99    1.00    0.79    0.84    0.91    0.96    0.99
AL00063492           6       0.93    0.99    1.00    1.00    1.00    0.85    0.96    0.99    1.00    1.00
AL00069572           6       0.91    0.93    0.99    1.00    1.00    0.90    0.91    0.99    0.99    1.00
AL00088995           4       1.00    1.00    1.00    1.00    1.00    0.97    0.97    1.00    1.00    1.00
AL00102031           2       0.99    0.99    0.99    0.99    0.99    0.99    0.99    0.99    0.99    0.99
AL00103021           2       0.94    0.94    0.94    0.94    0.94    0.94    0.94    0.94    0.94    0.94
AL00103575           3       0.00    0.00    0.00    0.76    0.76    0.68    0.68    0.76    0.87    0.87
AL10050335           6       0.90    0.91    1.00    1.00    1.00    0.88    0.90    0.99    1.00    1.00
AL10054593    Yes    6       0.41    0.47    0.91    0.99    0.99    0.85    0.89    0.90    0.99    1.00
AL10056276           3       0.97    0.97    1.00    1.00    1.00    0.93    0.93    0.94    0.97    0.97
