# Supplementary material for: A novel method to compare protein structures using local descriptors
Source: BMC Bioinformatics. 2011 Aug 17;12:344. doi: 10.1186/1471-2105-12-344 (PMC3179968; doi:10.1186/1471-2105-12-344)
Supplement: Additional file 7 — Comparison of DALI and DEDAL performance on the MC subset. Percentage scores of reconstructing the reference alignments on the SISYPHUS alignments MC subset. [file 1471-2105-12-344-S7.TXT]

Alignment    # of                    DEDAL(TS+CTS)
             struct. Min     1st     Median  3rd     Max
                             quart.          quart.

AL00047305   18      0.00    0.06    0.52    0.83    1.00
AL00048098   11      0.90    0.92    1.00    1.00    1.00
AL00048599   1       0.79    0.79    0.79    0.79    0.79
AL00049879   11      0.85    0.87    0.98    1.00    1.00
AL00050083   1       1.00    1.00    1.00    1.00    1.00
AL00050331   4       0.84    0.84    0.96    1.00    1.00
AL00050475   18      0.66    0.80    0.83    0.92    0.99
AL00050684   15      0.67    0.77    0.90    0.95    0.97
AL00050692   10      0.78    0.80    0.80    0.84    1.00
AL00050815   14      0.73    0.90    0.90    0.97    1.00
AL00051324   1       0.99    0.99    0.99    0.99    0.99
AL00051366   11      0.60    0.80    0.85    0.90    0.91
AL00051735   11      0.00    0.49    0.56    0.72    0.82
AL00054253   1       0.98    0.98    0.98    0.98    0.98
AL00054403   27      0.65    0.93    0.96    0.98    1.00
AL00054407   9       0.77    0.87    0.91    0.99    1.00
AL00054446   1       0.85    0.85    0.85    0.85    0.85
AL00054624   1       1.00    1.00    1.00    1.00    1.00
AL00055563   1       1.00    1.00    1.00    1.00    1.00
AL00055594   1       1.00    1.00    1.00    1.00    1.00
AL00055637   3       0.97    0.97    0.98    1.00    1.00
AL00055723   2       0.84    0.84    0.84    0.98    0.98
AL00056276   3       0.96    0.96    0.98    0.99    0.99
AL00089048   1       0.99    0.99    0.99    0.99    0.99
AL00089155   1       0.77    0.77    0.77    0.77    0.77
AL00100897   3       0.66    0.66    0.66    0.75    0.75
AL00101117   1       0.85    0.85    0.85    0.85    0.85
AL00109622   1       0.83    0.83    0.83    0.83    0.83
AL00110848   1       0.94    0.94    0.94    0.94    0.94
AL10054593   105     0.00    0.68    0.85    0.93    1.00
AL10069117   9       0.68    0.85    0.88    0.93    0.98
AL20089447   1       0.96    0.96    0.96    0.96    0.96
