# Supplementary material for: A novel method to compare protein structures using local descriptors
Source: BMC Bioinformatics. 2011 Aug 17;12:344. doi: 10.1186/1471-2105-12-344 (PMC3179968; doi:10.1186/1471-2105-12-344)
Supplement: Additional file 8 — Comparison of DEDAL and other methods preformance on the SISY set. Percentage scores of reconstructing the reference alignments on the SISY set. Results for other methods (except FlexSnap) cited after Mayr et al. [7]. [file 1471-2105-12-344-S8.TXT]

Domain 1  Domain 2  SISYPHUS    Size 1 Size 2 Seq.    Ref.   CE       DALI     FATCAT   MATRAS   CA       SHEBA    Flex     TS+CTS   CTS+CTS  TS+CTS   CTS+CTS
                    class.                    id.     size                                                         Snap     1st res. 1st res. best     best

1a3wA     1o65A     homologous  492    218    18.4    63     0.76     0.88     0.90     0.73     0.00     0.00     0.86     0.81     0.81     0.81     0.81
1aua_     1th8B     fold        296    115    14.2    83     0.32     0.62     0.28     0.78     0.37     0.43     0.53     0.53     0.53     0.53     0.53
1aww_     1gxiE     fold        67     73     10.0    29     1.00     1.00     1.00     0.00     0.93     0.65     1.00     0.93     0.93     0.93     0.93
1b12A     1qviA     fold        239    806    18.5    36     0.00     0.97     0.00     0.00     0.00     0.00     1.00     0.00     0.92     0.00     0.92
1b9mA     1oxsC     homologous  258    352    15.5    81     0.87     0.90     0.00     0.91     0.00     0.85     0.93     0.88     0.88     0.88     0.88
1bmoA     1iw4A     homologous  233    55     26.0    36     0.30     0.66     0.94     0.52     0.50     0.69     0.00     0.50     0.50     0.50     0.50
1booA     1nw6A     homologous  282    271    21.8    186    1.00     0.98     1.00     0.98     0.89     0.98     0.99     0.98     0.98     0.98     0.98
1bx4A     1lioA     homologous  342    329    33.2    309    0.92     0.99     0.95     0.99     0.76     0.85     0.86     0.99     0.99     0.99     0.99
1cjyA     1mla_     homologous  633    305    15.7    134    0.00     0.63     0.11     0.26     0.23     0.04     0.40     0.40     0.49     0.40     0.49
1cr5C     1eu1A     fragment    175    767    17.6    20     0.00     0.00     0.00     0.00     0.00     0.00     1.00     0.00     0.00     1.00     1.00
1cz4A     1wlfA     fragment    185    164    20.7    32     0.78     1.00     1.00     1.00     0.87     0.75     0.97     1.00     1.00     1.00     1.00
1d00A     1k2fA     homologous  168    190    18.1    86     0.03     0.96     0.94     0.97     0.54     0.83     0.86     0.92     0.92     0.92     0.92
1d1pA     1h9cA     homologous  156    106    15.7    83     0.78     0.75     0.09     0.85     0.56     0.57     0.64     0.61     0.61     0.61     0.61
1d2eA     1g7sA     homologous  397    576    20.5    46     0.00     0.00     1.00     1.00     0.00     0.00     0.00     0.96     0.00     0.96     0.96
1dfuP     1qtqA     homologous  94     529    19.8    52     0.28     0.84     0.48     0.00     0.65     0.00     0.88     0.90     0.90     0.90     0.90
1dt4A     1k0rA     fragment    73     326    19.0    22     0.00     1.00     1.00     0.90     1.00     0.00     0.00     1.00     0.00     1.00     1.00
1egaB     1k0rA     homologous  293    326    18.5    59     0.00     0.76     0.77     0.00     0.62     0.72     0.61     0.00     0.73     0.73     0.73
1ej0A     1qamA     homologous  180    235    15.2    71     0.83     0.80     0.80     0.87     0.67     0.73     0.75     0.93     0.93     0.93     0.93
1eq6A     1v2bB     homologous  189    151    22.4    109    0.72     0.72     0.72     0.71     0.60     0.66     0.67     0.71     0.71     0.71     0.71
1ezvB     1ppjB     homologous  352    424    22.6    72     1.00     0.00     1.00     1.00     0.94     1.00     0.82     0.99     0.99     0.99     0.99
1g66A     1vj5A     homologous  207    547    18.8    90     0.21     0.91     0.60     0.88     0.56     0.78     0.79     0.89     0.89     0.89     0.89
1g7sA     1kmhA     fragment    576    477    17.3    23     0.00     1.00     0.00     0.00     0.00     0.00     0.00     0.78     0.00     0.78     0.78
1hdlA     1h0zA     homologous  55     68     30.0    39     0.35     0.28     1.00     0.00     0.56     0.71     0.90     0.82     0.82     0.82     0.82
1hkyA     1hi7A     fragment    86     60     18.5    17     0.41     1.00     0.76     1.00     0.47     0.58     0.00     0.00     0.00     0.00     0.00
1ie0A     1j6wA     homologous  156    161    35.7    137    1.00     1.00     0.06     0.94     0.90     0.94     0.70     0.99     0.99     0.99     0.99
1ihjA     1k32A     homologous  94     1023   24.7    60     0.00     0.80     0.80     0.78     0.00     0.75     0.75     0.90     0.90     0.90     0.90
1in1A     1jnxX     homologous  88     207    15.5    45     0.75     0.75     0.62     0.77     0.60     0.71     0.00     0.76     0.76     0.76     0.76
1jfrB     1ac5_     fragment    260    483    16.4    26     0.92     1.00     0.30     1.00     0.76     0.84     1.00     1.00     1.00     1.00     1.00
1jvnA     1oy1A     homologous  537    278    17.0    63     0.69     0.80     0.41     0.76     0.04     0.76     0.70     0.76     0.81     0.76     0.81
1k32A     1ky9B     homologous  1023   396    17.0    69     0.82     1.00     0.00     0.00     0.00     0.00     0.00     0.90     0.90     0.90     0.90
1kcaA     1b12A     homologous  101    239    20.8    71     0.30     0.94     0.66     0.59     0.83     0.60     0.92     0.93     0.93     0.93     0.93
1kncA     2gmyA     homologous  174    147    21.4    123    0.92     0.92     0.95     0.95     0.00     0.86     0.67     0.93     0.93     0.93     0.93
1l2mA     1m55A     homologous  118    193    16.7    51     0.37     0.33     0.68     0.00     0.45     0.11     0.10     0.61     0.61     0.61     0.61
1l8fA     1n10A     homologous  207    228    19.1    69     0.76     0.92     1.00     0.98     0.88     0.95     0.88     0.94     0.94     0.94     0.94
1m3sA     1gzdA     homologous  181    554    14.2    64     0.00     0.00     0.00     0.00     0.00     0.00     0.63     0.98     0.98     0.98     0.98
1mvfD     1n0gA     fragment    44     141    21.9    34     0.79     0.97     1.00     0.85     0.61     0.11     0.74     0.82     0.82     0.82     0.82
1n10A     1cr5A     fold        228    178    19.6    39     1.00     1.00     1.00     0.92     0.02     0.00     0.97     0.87     0.87     0.87     0.87
1nn4A     1uslA     homologous  159    157    32.9    143    0.97     0.95     1.00     0.97     0.94     0.99     0.88     0.94     0.94     0.94     0.94
1nrgA     1vl7A     homologous  213    135    13.9    76     0.92     0.93     0.92     0.89     0.84     0.92     0.88     0.88     0.88     0.88     0.88
1nw6A     1xvaA     homologous  271    292    19.5    129    0.57     0.57     0.31     0.00     0.70     0.46     0.85     0.98     0.98     0.98     0.98
1o82A     1nkl_     fold        70     78     13.3    54     0.37     0.22     0.48     0.22     0.00     0.31     0.00     0.59     0.59     0.59     0.59
1oa8A     1v06A     homologous  128    138    29.0    71     0.97     0.98     0.97     1.00     0.78     0.92     1.00     0.99     0.99     0.99     0.99
1of9A     1n69B     homologous  77     80     16.2    56     0.00     0.44     0.41     1.00     0.42     0.42     0.00     0.39     0.39     0.39     0.39
1okgA     1h9cA     fragment    362    106    15.1    25     0.00     0.00     0.00     0.00     0.00     0.00     0.00     0.00     0.00     0.00     0.80
1okgA     1urhA     homologous  362    263    27.2    66     0.96     1.00     0.53     0.98     0.78     0.93     0.53     0.98     0.98     0.98     0.98
1olzA     1shyB     homologous  622    499    18.5    38     0.52     0.86     0.81     0.57     0.02     0.21     0.53     0.84     0.00     0.84     0.00
1oqjA     1mr1C     homologous  90     97     23.1    56     0.46     0.91     0.91     0.94     0.83     0.94     0.86     0.82     0.82     0.82     0.82
1p6oA     1wwrA     homologous  156    154    26.9    116    0.99     0.98     1.00     0.98     0.93     0.98     0.98     0.98     0.98     0.98     0.98
1pcfA     1l3aA     fragment    66     166    18.6    40     0.45     1.00     1.00     0.85     0.72     0.27     0.00     0.90     0.90     0.90     0.90
1poh_     1ka5A     homologous  85     88     32.9    80     1.00     1.00     1.00     1.00     0.95     1.00     0.96     1.00     1.00     1.00     1.00
1ppjA     1j6wA     homologous  442    161    22.6    59     0.00     0.00     0.00     0.35     0.00     0.20     0.37     0.20     0.20     0.27     0.22
1q7hA     1v47A     fold        151    346    18.6    40     0.25     0.67     0.00     0.60     0.00     0.00     0.45     0.72     0.72     0.72     0.72
1qf6A     1v7oA     homologous  641    157    20.6    125    0.98     0.96     0.61     0.96     0.83     0.94     0.89     0.98     0.98     0.98     0.98
1r18A     1vbfA     homologous  223    224    25.4    168    0.96     0.98     0.26     0.95     0.83     0.89     0.79     0.95     0.95     0.95     0.95
1rie\     1fqtA     homologous  127    109    14.4    82     0.82     0.91     0.84     0.89     0.51     0.69     0.77     0.87     0.87     0.87     0.87
1rjdA     1p1cA     fragment    328    193    18.8    22     1.00     0.72     0.45     0.68     0.54     0.72     0.68     0.95     0.95     0.95     0.95
1s0uA     1r5bA     homologous  391    409    22.3    61     0.73     1.00     1.00     1.00     0.95     0.96     1.00     1.00     1.00     1.00     1.00
1t10A     1c7qA     homologous  556    442    20.0    372    0.88     0.94     0.96     0.93     0.73     0.84     0.91     0.87     0.87     0.87     0.87
1t4yA     1r5pA     homologous  105    90     35.9    42     0.90     1.00     1.00     0.90     0.52     0.92     0.33     0.90     0.90     0.90     0.90
1tolA     1lr0A     homologous  157    126    20.6    48     0.95     0.97     0.00     0.93     0.83     0.93     0.96     0.96     0.96     0.96     0.96
1ui0A     1oe4A     homologous  192    245    19.5    88     1.00     0.93     0.00     0.94     0.75     0.88     0.83     0.90     0.90     0.90     0.90
1uw3A     1i17A     homologous  106    107    21.1    68     0.88     0.94     0.97     0.95     0.80     0.89     0.83     0.88     0.88     0.88     0.88
1v1aA     1bx4A     homologous  302    342    20.9    213    0.97     0.97     0.96     0.96     0.79     0.93     0.93     0.95     0.95     0.95     0.95
1v7oA     1hr6B     homologous  282    439    13.5    77     0.00     0.00     0.00     0.00     0.00     0.00     0.00     0.00     0.00     0.00     0.13
1vhrA     1rpmA     homologous  178    278    13.3    67     0.83     0.80     1.00     1.00     0.68     0.80     0.30     0.96     0.96     0.96     0.96
1vlfM     1cr5A     homologous  875    178    19.8    51     0.98     0.98     1.00     0.98     0.00     0.00     0.00     0.76     0.00     0.76     0.80
2fmr_     1k1gA     homologous  65     122    18.2    57     0.85     0.82     0.85     0.84     0.61     0.94     0.60     0.74     0.74     0.74     0.74
2hgf_     1hkyA     homologous  97     86     15.4    61     0.75     0.77     0.83     0.68     0.57     0.75     0.82     0.67     0.67     0.67     0.67
3ssi_     1pjuA     fragment    108    115    17.9    25     0.00     0.00     0.00     0.00     0.60     0.00     0.00     0.00     0.00     0.00     0.00
