# Supplementary material for: A novel method to compare protein structures using local descriptors
Source: BMC Bioinformatics. 2011 Aug 17;12:344. doi: 10.1186/1471-2105-12-344 (PMC3179968; doi:10.1186/1471-2105-12-344)
Supplement: Additional file 9 — Comparison of DEDAL and other methods preformance on the RIPC set. Percentage scores of reconstructing the reference alignments on the RIPC set. Letters in the type column denote: R - repetitions, I - extensive indels, P - permutations, C - conformational changes. Results for other methods (except FlexSnap) cited after Mayr et al. [7]. [file 1471-2105-12-344-S9.TXT]

Domain 1  Domain 2  Type   Size 1 Size 2 Seq.    Ref.   CE       DALI     FATCAT   MATRAS   CA       SHEBA    Flex     TS+CTS   CTS+CTS  TS+CTS   CTS+CTS
                                         id.     size                                                         Snap     1st res. 1st res. best     best

d1an9a1   d1npxa1   I      247    198    19.3    11     0.45     1.00     0.63     0.36     0.90     0.90     0.55     0.55     0.55     0.55     0.55
d1ay9b_   d1b12a_   I      108    239    20.     10     1.00     0.90     0.90     0.90     0.90     0.20     0.90     0.90     0.90     0.90     0.90
d1b5ta_   d1k87a2   P R    275    351    17.5    8      0.62     0.62     0.00     0.00     0.00     0.00     0.00     0.50     0.50     0.50     0.50
d1crla_   d1edea_   I      534    310    22.     3      1.00     1.00     0.66     1.00     0.33     0.66     0.67     0.67     0.67     0.67     0.67
d1d5fa_   d1nd7a_   I C    350    374    34.6    6      0.66     0.50     1.00     0.83     0.50     0.50     0.67     0.83     0.50     0.83     0.50
d1dlia1   d1mv8a1   C      98     98     26.3    4      0.50     0.50     1.00     0.50     0.50     1.00     0.00     0.50     0.50     0.50     0.50
d1gbga_   d1ovwa_   I      214    398    19.5    3      0.66     1.00     0.33     1.00     0.66     0.33     0.67     1.00     1.00     1.00     1.00
d1ggga_   d1wdna_   C      220    223    100.    220    0.53     0.96     1.00     0.98     0.58     0.68     0.58     0.96     0.96     0.96     0.96
d1gsaa1   d2hgsa1   P C    122    102    15.6    5      0.40     0.40     0.40     0.40     0.40     0.40     0.20     0.40     0.40     0.40     0.40
d1hava_   d1kxfa_   I C    216    159    20.1    4      1.00     1.00     0.25     1.00     1.00     0.50     1.00     1.00     1.00     1.00     1.00
d1hcya2   d1lnlb1   I      263    307    13.9    4      0.50     0.50     0.50     0.50     0.75     0.50     0.75     0.50     0.50     0.50     0.50
d1jj7a_   d1lvga_   I C    251    190    21.1    8      0.62     1.00     1.00     1.00     0.00     0.12     1.00     0.25     0.25     1.00     1.00
d1jwyb_   d1puja_   P I    281    261    20.2    12     0.33     0.33     0.00     0.00     0.91     0.00     0.92     0.92     0.92     0.92     0.92
d1jwyb_   d1u0la2   P I    281    212    19.5    11     0.36     0.36     0.00     0.00     0.90     0.00     0.91     1.00     1.00     1.00     1.00
d1kiaa_   d1nw5a_   P I    275    270    19.9    12     0.08     0.16     0.25     0.16     0.66     0.00     0.67     0.83     0.83     0.83     0.83
d1l5ba_   d1l5ea_   C      101    101    100.    101    0.60     0.50     1.00     1.00     0.49     0.53     0.50     0.99     0.51     0.99     0.51
d1nkla_   d1qdma1   P      78     77     24.3    72     0.00     0.00     0.00     0.00     0.41     0.00     1.00     0.94     0.94     0.94     0.94
d1nlsa_   d2bqpa_   P      237    228    43.9    6      0.83     0.83     0.83     0.00     0.83     1.00     0.83     1.00     1.00     1.00     1.00
d1nw5a_   d2adma_   P I    270    386    16.4    13     0.15     0.46     0.46     0.46     0.76     0.46     0.85     1.00     1.00     1.00     1.00
d1qasa2   d1rsya_   P      126    135    26.4    75     0.84     0.84     0.84     0.84     0.94     0.80     1.00     0.97     0.97     0.97     0.97
d1qq5a_   d3chya_   P I    245    128    20.2    3      0.00     0.00     0.00     0.00     0.00     0.00     0.67     0.67     0.67     0.67     0.67
d2adma_   d2hmyb_   I      386    327    15.3    12     1.00     1.00     1.00     1.00     0.58     0.66     0.83     1.00     1.00     1.00     1.00
d2bbma_   d4clna_   C      148    148    100.    148    0.50     0.00     0.96     0.95     0.00     0.91     0.00     0.43     0.00     0.45     0.45
